# Supplementary material for: Distinct oncogenic phenotypes in hematopoietic specific deletions of Trp53
Source: Sci Rep. 2023 May 9;13:7490. doi: 10.1038/s41598-023-33949-8 (PMC10169790; doi:10.1038/s41598-023-33949-8)
Supplement: Supplementary file 3 — Supplementary Table 2. [file 41598_2023_33949_MOESM3_ESM.xlsx]

## Sheet: Mapping Stats# Stats from star 
Supplemental Table 2A. RNA-Seq Mapping Statistics
# Stats from star mappings
# mapping algorithm: mapalgoS1_se50_rptfilt_star
# fastq directory: mapalgoS1_se50_rptfilt_star/bowtie_filter
# mapping directory: star_bam
# stats name: SAMPLE_mm10.ih1.rd1.star.map.stats
#
# M: Millions of fragments
# K: Thousands of fragments
# TotalCnt: total input fragments
# PassCnt: count of fragments passing quality filters (PF)
# MappedCnt: count of mapped PF fragments
# MapUCnt: count of mapped uniquely mapped PF fragments
# MapSCnt: count of mapped PF fragments with read having splice-junction
# MapC3Cnt: count of mapped PF fragments with read 3' SoftClipped
# MapC5Cnt: count of mapped PF fragments with read 5' SoftClipped
# MapCbCnt: count of mapped PF fragments with read both 3'and 5' SoftClipped
# PassPct: PassCnt/TotalCnt
# MappedPct: MappedCnt/TotalCnt
# MapUPct: MapUCnt/MapCnt
# MapSPct: MapSCnt/MapCnt
# MapC3Pct: MapC3Cnt/MapCnt
# MapC5Pct: MapC5Cnt/MapCnt
# MapCbPct: MapCbCnt/MapCnt
#
#Sample	TotalCnt	PassCnt	PassPct	MappedCnt	MappedPct	MapUCnt	MapUPct	MapSCnt	MapSPct	MapC3Cnt	MapC3Pct	MapC5Cnt	MapC5Pct	MapCbCnt	MapCbPct
omfob_wtp_dr201	19.69M	9.37M	0.476	9.37M	0.476	8.91M	0.951	0.93M	0.1	0.00K	0	0.00K	0	0.00K	0
omfob_wtp_dr202	23.38M	10.40M	0.445	10.40M	0.445	9.90M	0.952	1.06M	0.102	0.00K	0	0.00K	0	0.00K	0
omfob_wtp_dr203	21.67M	7.93M	0.366	7.93M	0.366	7.53M	0.949	0.81M	0.103	0.00K	0	0.00K	0	0.00K	0
omfob_p53_dr204	22.74M	8.55M	0.376	8.55M	0.376	8.11M	0.949	0.90M	0.105	0.00K	0	0.00K	0	0.00K	0
omfob_p53_dr205	21.45M	9.01M	0.42	9.01M	0.42	8.56M	0.95	0.93M	0.104	0.00K	0	0.00K	0	0.00K	0
omfob_p53_dr206	24.26M	9.97M	0.411	9.97M	0.411	9.48M	0.951	1.01M	0.101	0.00K	0	0.00K	0	0.00K	0
ommzb_wtp_dr207	20.30M	9.71M	0.478	9.71M	0.478	9.22M	0.95	0.94M	0.096	0.00K	0	0.00K	0	0.00K	0
ommzb_wtp_dr208	20.69M	9.33M	0.451	9.33M	0.451	8.86M	0.949	0.94M	0.101	0.00K	0	0.00K	0	0.00K	0
ommzb_wtp_dr209	21.49M	8.96M	0.417	8.96M	0.417	8.51M	0.949	0.88M	0.098	0.00K	0	0.00K	0	0.00K	0
ommzb_p53_dr210	19.66M	9.20M	0.468	9.20M	0.468	8.74M	0.95	0.89M	0.096	0.00K	0	0.00K	0	0.00K	0
ommzb_p53_dr211	19.98M	6.62M	0.331	6.62M	0.331	6.25M	0.944	0.68M	0.103	0.00K	0	0.00K	0	0.00K	0
ommzb_p53_dr212	21.48M	9.95M	0.463	9.95M	0.463	9.45M	0.95	0.93M	0.094	0.00K	0	0.00K	0	0.00K	0
ymfob_wtp_dr213	21.86M	10.32M	0.472	10.32M	0.472	9.83M	0.953	0.98M	0.095	0.00K	0	0.00K	0	0.00K	0
ymfob_wtp_dr214	20.61M	9.33M	0.453	9.33M	0.453	8.88M	0.952	0.96M	0.103	0.00K	0	0.00K	0	0.00K	0
ymfob_wtp_dr215	21.65M	8.89M	0.411	8.89M	0.411	8.45M	0.951	0.92M	0.103	0.00K	0	0.00K	0	0.00K	0
ymfob_p53_dr216	22.18M	10.41M	0.47	10.41M	0.47	9.93M	0.953	1.01M	0.097	0.00K	0	0.00K	0	0.00K	0
ymfob_p53_dr217	21.31M	9.72M	0.456	9.72M	0.456	9.25M	0.951	0.97M	0.1	0.00K	0	0.00K	0	0.00K	0
ymfob_p53_dr218	20.53M	9.82M	0.478	9.82M	0.478	9.36M	0.952	0.96M	0.097	0.00K	0	0.00K	0	0.00K	0
ymmzb_wtp_dr219	22.09M	9.58M	0.434	9.58M	0.434	9.10M	0.95	0.94M	0.098	0.00K	0	0.00K	0	0.00K	0
ymmzb_wtp_dr220	19.64M	6.51M	0.332	6.51M	0.332	6.15M	0.945	0.69M	0.105	0.00K	0	0.00K	0	0.00K	0
ymmzb_wtp_dr221	25.99M	8.86M	0.341	8.86M	0.341	8.39M	0.947	0.87M	0.098	0.00K	0	0.00K	0	0.00K	0
ymmzb_p53_dr222	22.68M	10.12M	0.446	10.12M	0.446	9.62M	0.95	0.95M	0.094	0.00K	0	0.00K	0	0.00K	0
ymmzb_p53_dr223	21.35M	8.92M	0.418	8.92M	0.418	8.45M	0.948	0.90M	0.101	0.00K	0	0.00K	0	0.00K	0
ymmzb_p53_dr224	25.86M	11.47M	0.444	11.47M	0.444	10.92M	0.952	1.07M	0.094	0.00K	0	0.00K	0	0.00K	0
tumor_p53_dr225	23.00M	8.59M	0.373	8.59M	0.373	8.05M	0.937	1.06M	0.124	0.00K	0	0.00K	0	0.00K	0
tumor_p53_dr226	23.05M	8.24M	0.358	8.24M	0.358	7.72M	0.937	1.08M	0.131	0.00K	0	0.00K	0	0.00K	0
tumor_p53_dr227	20.54M	6.45M	0.314	6.45M	0.314	6.02M	0.933	0.95M	0.148	0.00K	0	0.00K	0	0.00K	0
tumor_p53_dr228	21.69M	8.03M	0.37	8.03M	0.37	7.51M	0.935	1.13M	0.141	0.00K	0	0.00K	0	0.00K	0
tumor_p53_dr229	23.23M	8.49M	0.366	8.49M	0.366	7.96M	0.937	1.17M	0.138	0.00K	0	0.00K	0	0.00K	0
tumor_p53_dr230	20.86M	7.38M	0.354	7.38M	0.354	6.90M	0.935	0.97M	0.131	0.00K	0	0.00K	0	0.00K	0

## Sheet: Follicular Zone Comparisons
Supplemental Table 2B. Deseq 2 comparison of WT Follicular B-cells from young versus old mice
symbol	id	baseMean30samp	baseMean_ymfobwtp	baseMean_omfobwtp	log2FcMAP	lfcSE	stat	pvalue	padj	chrom	start	end	geneType
Lrrc4c	ENSMUSG00000050587.14	12.7209	0.313231	0	-38.1001	2.65684	-14.3404	1.22375e-46	1.87724e-42	chr2	96318168	97631666	protein_coding
Zfyve28	ENSMUSG00000037224.15	152.433	67.8508	26.5552	-1.33375	0.244695	-5.45064	5.0188e-08	0.000384942	chr5	34194892	34288449	protein_coding
Muc19	ENSMUSG00000044021.14	30.9676	15.3618	51.2054	1.74728	0.345674	5.05471	4.31054e-07	0.00220412	chr15	91838325	91934555	processed_transcript
Arhgef12	ENSMUSG00000059495.14	608.645	300.304	460.796	0.614634	0.127325	4.82728	1.38413e-06	0.00530814	chr9	42963841	43107239	protein_coding
Uvssa	ENSMUSG00000037355.14	776.699	915.26	678.965	-0.430966	0.0967375	-4.455	8.38912e-06	0.0257378	chr5	33378548	33419754	protein_coding
Zbtb40	ENSMUSG00000060862.10	458.639	465.577	644.417	0.469065	0.111604	4.20296	2.63452e-05	0.067356	chr4	136979731	137048801	protein_coding
Stac	ENSMUSG00000032502.8	41.8874	0.673383	0	-16.553	3.99397	-4.14449	3.40573e-05	0.0746342	chr9	111561436	111690348	protein_coding
Manf	ENSMUSG00000032575.16	320.017	266.362	334.283	0.325143	0.0796441	4.08244	4.45643e-05	0.0854521	chr9	106838311	106891979	protein_coding
Poln	ENSMUSG00000045102.12	38.0949	44.9952	19.6916	-1.1941	0.299944	-3.98108	6.86023e-05	0.095669	chr5	34007178	34169448	protein_coding
Mical3	ENSMUSG00000051586.16	615.726	381.765	235.759	-0.69227	0.173857	-3.98184	6.83838e-05	0.095669	chr6	120931706	121130999	protein_coding
Sfpq	ENSMUSG00000028820.13	1866.99	1796.05	2100.18	0.22334	0.0555636	4.01953	5.83149e-05	0.095669	chr4	127021323	127037013	protein_coding
Klhl5	ENSMUSG00000054920.12	362.654	329.163	246.485	-0.416042	0.105146	-3.9568	7.59601e-05	0.0971023	chr5	65107538	65168188	protein_coding
Supplemental Table 2C. Deseq 2 comparison of CD19-P53CKO Follicular B-cells from young versus old mice
symbol	id	baseMean30samp	baseMean_ymfobp53	baseMean_omfobp53	log2FcMAP	lfcSE	stat	pvalue	padj	chrom	start	end	geneType
Muc19	ENSMUSG00000044021.14	30.9676	21.4171	70.6456	1.72192	0.319027	5.39743	6.76042e-08	0.00110938	chr15	91838325	91934555	processed_transcript
RP24-366J14.1	ENSMUSG00000075408.5	18.2264	0	0.337457	15.6448	2.99627	5.22141	1.77566e-07	0.00145693	chr15	101293211	101297426	protein_coding
Lrrc4c	ENSMUSG00000050587.14	12.7209	0.612426	0	-12.8485	2.59467	-4.95187	7.35029e-07	0.00402061	chr2	96318168	97631666	protein_coding
Irs2	ENSMUSG00000038894.7	521.491	672.061	525.754	-0.353189	0.0774405	-4.56079	5.09627e-06	0.0209075	chr8	10984680	11008458	protein_coding
Tbx19	ENSMUSG00000026572.11	56.8848	0.318035	0	-12.1487	2.75969	-4.40219	1.07162e-05	0.0293087	chr1	165137854	165160773	protein_coding
RP24-325G24.1	ENSMUSG00000115662.1	88.412	59.1982	101.241	0.771719	0.174606	4.41977	9.88072e-06	0.0293087	chr14	92602457	92604397	processed_pseudogene
Parpbp	ENSMUSG00000035365.15	67.1494	41.2127	15.2831	-1.43169	0.330593	-4.33066	1.4866e-05	0.0346295	chr10	88091431	88146941	protein_coding
Hsph1	ENSMUSG00000029657.15	650.069	448.828	1049.04	1.22453	0.288992	4.23726	2.26264e-05	0.0346295	chr5	149614286	149636376	protein_coding
Slc43a3	ENSMUSG00000027074.14	313.378	159.986	84.4396	-0.922266	0.217209	-4.24599	2.17631e-05	0.0346295	chr2	84936578	84958509	protein_coding
Cd46	ENSMUSG00000016493.13	107.962	182.985	100.508	-0.863063	0.201214	-4.28928	1.7925e-05	0.0346295	chr1	195036825	195092249	protein_coding
Tpst2	ENSMUSG00000029344.14	606.516	373.697	471.769	0.335927	0.0793872	4.23151	2.32129e-05	0.0346295	chr5	112276690	112315361	protein_coding
Ctse	ENSMUSG00000004552.16	449.162	284.382	207.26	-0.455599	0.10955	-4.15881	3.19913e-05	0.0437482	chr1	131638305	131675505	protein_coding
Gm26825	ENSMUSG00000097554.1	41.1869	23.274	52.6211	1.17383	0.286112	4.10268	4.08387e-05	0.0515511	chr5	5781529	5783636	lincRNA
Sema5b	ENSMUSG00000052133.16	73.9282	0	0.957545	17.0843	4.25104	4.01885	5.84828e-05	0.0639802	chr16	35541144	35664732	protein_coding
Ncapg	ENSMUSG00000015880.13	234.471	126.98	60.5264	-1.07167	0.265789	-4.03203	5.52981e-05	0.0639802	chr5	45669918	45700546	protein_coding
Tpx2	ENSMUSG00000027469.16	319.559	166.34	81.2928	-1.03216	0.262045	-3.93889	8.18605e-05	0.0687775	chr2	152847963	152895321	protein_coding
Casc5	ENSMUSG00000027326.13	294.903	261.588	136.473	-0.938301	0.238559	-3.9332	8.38239e-05	0.0687775	chr2	119047118	119105501	protein_coding
Cdca3	ENSMUSG00000023505.13	201.408	113.164	61.1587	-0.890931	0.226127	-3.93996	8.1495e-05	0.0687775	chr6	124829546	124833701	protein_coding
Zfp65	ENSMUSG00000071281.12	196.743	240.22	164.921	-0.540257	0.136437	-3.95974	7.503e-05	0.0687775	chr13	67705308	67729173	protein_coding
Manf	ENSMUSG00000032575.16	320.017	275.548	340.82	0.307614	0.0778925	3.94921	7.84083e-05	0.0687775	chr9	106838311	106891979	protein_coding
Diaph3	ENSMUSG00000022021.14	142.716	69.5787	34.6283	-1.00843	0.260865	-3.86571	0.000110764	0.0865542	chr14	86655366	87141235	protein_coding
Cep55	ENSMUSG00000024989.14	119.791	97.9926	49.6832	-0.978147	0.256223	-3.81756	0.000134776	0.0982303	chr19	38055024	38074425	protein_coding
Arhgef12	ENSMUSG00000059495.14	608.645	270.051	379.802	0.491812	0.129007	3.8123	0.000137678	0.0982303	chr9	42963841	43107239	protein_coding
Supplemental Table 2D. Deseq 2 comparison of old follicular zone B-cells from wild type and CD19-P53CKO mice
symbol	id	baseMean30samp	baseMean_omfobwtp	baseMean_omfobp53	log2FcMAP	lfcSE	stat	pvalue	padj	chrom	start	end	geneType
Trp53	ENSMUSG00000059552.13	607.553	1048.88	229.765	-2.19251	0.166238	-13.189	1.01582e-39	2.81046e-35	chr11	69580358	69591873	protein_coding
Sat2	ENSMUSG00000069835.10	31.8668	0	26.1788	7.12117	1.28358	5.5479	2.89123e-08	0.000266638	chr11	69622023	69623870	protein_coding
RP23-158M23.4	ENSMUSG00000113535.1	8.23316	0	0.620088	16.1057	3.04906	5.28218	1.27654e-07	0.000882949	chr12	105513479	105515246	lincRNA
Tbx19	ENSMUSG00000026572.11	56.8848	0.898678	0	-13.6964	2.6452	-5.17782	2.24497e-07	0.00124223	chr1	165137854	165160773	protein_coding
Supplemental Table 2E. Deseq 2 comparison of folicular zone B-cells from young wild-type and CD19-P53CKO mice.
symbol	id	baseMean30samp	baseMean_ymfobwtp	baseMean_ymfobp53	log2FcMAP	lfcSE	stat	pvalue	padj	chrom	start	end	geneType
Trp53	ENSMUSG00000059552.13	607.553	956.317	225.511	-2.08478	0.166009	-12.5583	3.58134e-36	6.06822e-32	chr11	69580358	69591873	protein_coding
Sat2	ENSMUSG00000069835.10	31.8668	0	46.0181	7.98729	1.27881	6.24586	4.21474e-10	3.57072e-06	chr11	69622023	69623870	protein_coding
RP24-366J14.1	ENSMUSG00000075408.5	18.2264	0.673383	0	-16.6415	2.93473	-5.67054	1.42345e-08	8.03967e-05	chr15	101293211	101297426	protein_coding
Kif2c	ENSMUSG00000028678.13	134.661	19.9217	72.7594	1.86505	0.332564	5.60808	2.04584e-08	8.6662e-05	chr4	117159638	117182639	protein_coding
Mybl1	ENSMUSG00000025912.16	84.6838	73.2808	240.026	1.71189	0.342355	5.00034	5.72306e-07	0.00193943	chr1	9667414	9700209	protein_coding
RP23-158M23.4	ENSMUSG00000113535.1	8.23316	0	0.318035	15.2166	3.09559	4.91556	8.85282e-07	0.00219143	chr12	105513479	105515246	lincRNA
Ncapg	ENSMUSG00000015880.13	234.471	50.8124	126.98	1.32378	0.269544	4.91117	9.05338e-07	0.00219143	chr5	45669918	45700546	protein_coding
Neil3	ENSMUSG00000039396.11	102.926	19.0459	54.3649	1.51446	0.32514	4.65789	3.19473e-06	0.00676644	chr8	53586866	53639065	protein_coding
Nek2	ENSMUSG00000026622.15	174.975	47.6808	113.918	1.25697	0.273494	4.59595	4.30778e-06	0.00811011	chr1	191821443	191833050	protein_coding
Top2a	ENSMUSG00000020914.17	1089.82	384.196	747.768	0.96103	0.214756	4.47499	7.64132e-06	0.0129474	chr11	98992942	99024189	protein_coding
Aspm	ENSMUSG00000033952.14	324.529	75.0696	186.202	1.31138	0.297351	4.4102	1.03274e-05	0.015908	chr1	139454771	139494091	protein_coding
Tpx2	ENSMUSG00000027469.16	319.559	75.0508	166.34	1.14887	0.263178	4.36537	1.2691e-05	0.0165413	chr2	152847963	152895321	protein_coding
Nusap1	ENSMUSG00000027306.15	253.217	63.62	136.277	1.09821	0.251248	4.371	1.23679e-05	0.0165413	chr2	119618297	119651244	protein_coding
Mki67	ENSMUSG00000031004.8	2265.01	824.824	1658.86	1.00829	0.232092	4.34434	1.39695e-05	0.0169071	chr7	135689783	135716361	protein_coding
Espl1	ENSMUSG00000058290.4	271.102	54.3907	134.153	1.304	0.308735	4.22368	2.40346e-05	0.0271495	chr15	102296265	102324357	protein_coding
Cdca8	ENSMUSG00000028873.16	187.062	47.7386	102.747	1.10722	0.269473	4.10882	3.97682e-05	0.0421145	chr4	124918464	124939311	protein_coding
Cep55	ENSMUSG00000024989.14	119.791	47.2907	97.9926	1.05135	0.257261	4.08668	4.37582e-05	0.043614	chr19	38055024	38074425	protein_coding
Mcm10	ENSMUSG00000026669.14	194.055	37.5873	80.4827	1.10053	0.275803	3.99027	6.59974e-05	0.0621255	chr2	4989713	5012791	protein_coding
Adk	ENSMUSG00000039197.10	156.802	49.2918	84.4787	0.777861	0.195861	3.97151	7.14201e-05	0.0636917	chr14	21052573	21448569	protein_coding
Cdk1	ENSMUSG00000019942.13	160.676	30.7099	66.4383	1.11762	0.284861	3.9234	8.73081e-05	0.0704451	chr10	69335145	69352938	protein_coding
Kif11	ENSMUSG00000012443.3	435.242	114.196	241.533	1.08133	0.275533	3.92449	8.69131e-05	0.0704451	chr19	37376402	37421859	protein_coding
Crhbp	ENSMUSG00000021680.8	43.2882	0	0.306213	15.3884	3.99883	3.84821	0.000118984	0.0899794	chr13	95431370	95444924	protein_coding
AC138109.1	ENSMUSG00000046057.4	20.6363	2.95984	15.3864	2.38218	0.620121	3.84148	0.000122295	0.0899794	chr1	156793511	156793844	processed_pseudogene
Troap	ENSMUSG00000032783.9	68.9234	14.7263	40.816	1.46968	0.383596	3.83134	0.00012745	0.0899794	chr15	99074574	99083409	protein_coding
Cenpe	ENSMUSG00000045328.11	398.78	145.327	302.431	1.05758	0.278775	3.79367	0.000148438	0.0970497	chr3	135212536	135273611	protein_coding
Cks1b	ENSMUSG00000028044.6	103.62	30.633	57.1925	0.901968	0.237807	3.79286	0.000148919	0.0970497	chr3	89415471	89418383	protein_coding
Kif18b	ENSMUSG00000051378.10	166.497	32.7101	80.9965	1.31101	0.34744	3.77335	0.000161073	0.0974718	chr11	102905528	102925124	protein_coding
Cdca3	ENSMUSG00000023505.13	201.408	62.8311	113.164	0.849877	0.225102	3.77552	0.000159672	0.0974718	chr6	124829546	124833701	protein_coding
Ccna2	ENSMUSG00000027715.9	349.764	87.8478	184.553	1.07141	0.284855	3.76125	0.000169068	0.0987824	chr3	36564864	36572150	protein_coding

## Sheet: MZ Comparisons
Supplemental Table 2F. Deseq 2 comparison of marginal zone B-cells from young wild-type and CD19-P53CKO mice.
symbol	id	baseMean30samp	baseMean_ymmzbwtp	baseMean_ymmzbp53	log2FcMAP	lfcSE	stat	pvalue	padj	chrom	start	end	geneType
Trp53	ENSMUSG00000059552.13	607.553	1065.37	226.431	-2.23555	0.165895	-13.4757	2.1747e-41	6.01674e-37	chr11	69580358	69591873	protein_coding
Sat2	ENSMUSG00000069835.10	31.8668	0.32606	88.5844	7.78063	1.27608	6.09729	1.07884e-09	1.49242e-05	chr11	69622023	69623870	protein_coding
Scn4b	ENSMUSG00000046480.6	124.455	0	0.276556	14.749	2.63965	5.58748	2.30386e-08	0.00021247	chr9	45138394	45154152	protein_coding
Gfra1	ENSMUSG00000025089.15	43.3425	0.32606	0	-15.5583	2.93742	-5.29658	1.17992e-07	0.000816122	chr19	58235603	58455909	protein_coding
RP24-366J14.1	ENSMUSG00000075408.5	18.2264	0	0.313599	15.0266	2.99634	5.01499	5.30367e-07	0.00293473	chr15	101293211	101297426	protein_coding
Cln8	ENSMUSG00000026317.7	90.7979	67.4831	29.0546	-1.19446	0.242626	-4.92304	8.52114e-07	0.00392924	chr8	14881334	14901720	protein_coding
Vsig8	ENSMUSG00000049598.9	34.1053	0.674091	0	-16.6683	3.41716	-4.87782	1.07262e-06	0.00423947	chr1	172555937	172563717	protein_coding
Supplemental Table 2G. Deseq 2 comparison of marginal zone B-cells from old Wild-type versus CD19-P53CKO mice.
symbol	id	baseMean30samp	baseMean_ommzbwtp	baseMean_ommzbp53	log2FcMAP	lfcSE	stat	pvalue	padj	chrom	start	end	geneType
Trp53	ENSMUSG00000059552.13	607.553	1124.6	211.727	-2.40623	0.167992	-14.3235	1.56111e-46	4.31913e-42	chr11	69580358	69591873	protein_coding
Sat2	ENSMUSG00000069835.10	31.8668	0	67.8465	8.52305	1.27774	6.67039	2.55123e-11	3.52925e-07	chr11	69622023	69623870	protein_coding
RP24-286J21.7	ENSMUSG00000110631.1	65.5415	81.9	13.3758	-2.58236	0.439397	-5.87706	4.17609e-09	3.85132e-05	chr8	121833246	121841178	lincRNA
Gfra1	ENSMUSG00000025089.15	43.3425	0	0.323068	15.2553	2.93742	5.19344	2.06443e-07	0.00142792	chr19	58235603	58455909	protein_coding
Rag1	ENSMUSG00000061311.6	163.689	0.33098	0	-15.162	3.28197	-4.6198	3.8411e-06	0.0187366	chr2	101638281	101649501	protein_coding
Ldlr	ENSMUSG00000032193.9	291.811	252.576	138.931	-0.855599	0.185672	-4.60812	4.06332e-06	0.0187366	chr9	21723482	21749919	protein_coding
Supplemental Table 2H. Deseq 2 comparison of wild type marginal zone B-cells from young and old mice
symbol	id	baseMean30samp	baseMean_ymmzbwtp	baseMean_ommzbwtp	log2FcMAP	lfcSE	stat	pvalue	padj	chrom	start	end	geneType
Aspm	ENSMUSG00000033952.14	324.529	277.674	74.4824	-1.90489	0.296558	-6.42335	1.33309e-10	4.75446e-07	chr1	139454771	139494091	protein_coding
Kif11	ENSMUSG00000012443.3	435.242	408.614	120.113	-1.76933	0.273717	-6.46407	1.01923e-10	4.75446e-07	chr19	37376402	37421859	protein_coding
Top2a	ENSMUSG00000020914.17	1089.82	1144.01	433.944	-1.4002	0.213898	-6.54612	5.90511e-11	4.75446e-07	chr11	98992942	99024189	protein_coding
Ldlr	ENSMUSG00000032193.9	291.811	109.446	252.576	1.22572	0.190132	6.44667	1.14331e-10	4.75446e-07	chr9	21723482	21749919	protein_coding
Scn4b	ENSMUSG00000046480.6	124.455	0	0.657886	15.9274	2.57521	6.1849	6.21412e-10	1.77301e-06	chr9	45138394	45154152	protein_coding
Cxcr4	ENSMUSG00000045382.6	582.386	347.044	161.501	-1.1038	0.179819	-6.13837	8.33728e-10	1.98233e-06	chr1	128588198	128592293	protein_coding
Mki67	ENSMUSG00000031004.8	2265.01	2592.05	976.375	-1.40923	0.231641	-6.08369	1.17447e-09	2.39358e-06	chr7	135689783	135716361	protein_coding
Casc5	ENSMUSG00000027326.13	294.903	228.967	81.697	-1.49476	0.247505	-6.03932	1.54765e-09	2.75985e-06	chr2	119047118	119105501	protein_coding
Mis18bp1	ENSMUSG00000047534.17	120.902	129.956	44.5626	-1.5566	0.259397	-6.00086	1.96278e-09	3.11123e-06	chr12	65132733	65172604	protein_coding
Cdca3	ENSMUSG00000023505.13	201.408	181.773	74.257	-1.30171	0.218264	-5.9639	2.46282e-09	3.51347e-06	chr6	124829546	124833701	protein_coding
Nek2	ENSMUSG00000026622.15	174.975	144.307	47.2887	-1.61643	0.273475	-5.91072	3.40612e-09	4.41743e-06	chr1	191821443	191833050	protein_coding
Klf11	ENSMUSG00000020653.12	139.928	116.969	19.973	-2.55674	0.437615	-5.84244	5.14418e-09	6.11557e-06	chr12	24651273	24662789	protein_coding
Muc19	ENSMUSG00000044021.14	30.9676	11.5982	52.5834	2.16007	0.37483	5.76279	8.2733e-09	9.07899e-06	chr15	91838325	91934555	processed_transcript
Bub1b	ENSMUSG00000040084.9	336.648	283.845	104.408	-1.44854	0.252103	-5.74582	9.14742e-09	9.32122e-06	chr2	118598210	118641591	protein_coding
Ncapg	ENSMUSG00000015880.13	234.471	205.32	74.0051	-1.48033	0.259263	-5.70978	1.13122e-08	1.03886e-05	chr5	45669918	45700546	protein_coding
Racgap1	ENSMUSG00000023015.14	324.531	286.56	123.599	-1.2209	0.214146	-5.70126	1.18928e-08	1.03886e-05	chr15	99620495	99651656	protein_coding
Cks1b	ENSMUSG00000028044.6	103.62	104.478	45.5514	-1.21332	0.213071	-5.69442	1.23796e-08	1.03886e-05	chr3	89415471	89418383	protein_coding
Cep55	ENSMUSG00000024989.14	119.791	139.807	52.1507	-1.43378	0.252857	-5.67032	1.42531e-08	1.12964e-05	chr19	38055024	38074425	protein_coding
Ccna2	ENSMUSG00000027715.9	349.764	270.336	89.7281	-1.59661	0.283641	-5.62899	1.81272e-08	1.25147e-05	chr3	36564864	36572150	protein_coding
Slc43a3	ENSMUSG00000027074.14	313.378	262.709	116.283	-1.17856	0.209358	-5.62942	1.80813e-08	1.25147e-05	chr2	84936578	84958509	protein_coding
Pxdc1	ENSMUSG00000021411.16	528.695	396.192	534.86	0.448106	0.0796463	5.6262	1.8422e-08	1.25147e-05	chr13	34627833	34653486	protein_coding
Cenpf	ENSMUSG00000026605.14	368.353	369.007	104.526	-1.82336	0.327356	-5.56995	2.54811e-08	1.65233e-05	chr1	189640605	189688086	protein_coding
Espl1	ENSMUSG00000058290.4	271.102	229.511	72.5814	-1.66707	0.301392	-5.53125	3.17966e-08	1.89005e-05	chr15	102296265	102324357	protein_coding
Tpx2	ENSMUSG00000027469.16	319.559	252.261	94.0217	-1.4298	0.25827	-5.53607	3.0933e-08	1.89005e-05	chr2	152847963	152895321	protein_coding
Bub1	ENSMUSG00000027379.13	150.2	111.86	40.0725	-1.49714	0.27126	-5.51922	3.40505e-08	1.89184e-05	chr2	127801121	127831865	protein_coding
Ncaph	ENSMUSG00000034906.15	204.502	160.658	59.1629	-1.45113	0.263028	-5.51702	3.44791e-08	1.89184e-05	chr2	127103808	127133954	protein_coding
Nusap1	ENSMUSG00000027306.15	253.217	246.285	99.8319	-1.30905	0.240223	-5.44929	5.05707e-08	2.672e-05	chr2	119618297	119651244	protein_coding
Prr11	ENSMUSG00000020493.8	127.102	122.972	35.1253	-1.81716	0.335332	-5.41898	5.99408e-08	3.05398e-05	chr11	87089152	87108708	protein_coding
Neil3	ENSMUSG00000039396.11	102.926	88.4978	29.1648	-1.62118	0.300652	-5.39219	6.96035e-08	3.42401e-05	chr8	53586866	53639065	protein_coding
Kif2c	ENSMUSG00000028678.13	134.661	93.4115	29.1718	-1.69371	0.315526	-5.36791	7.96553e-08	3.78788e-05	chr4	117159638	117182639	protein_coding
Kif14	ENSMUSG00000041498.13	139.034	105.132	27.7795	-1.92867	0.360528	-5.34958	8.81607e-08	4.0571e-05	chr1	136466342	136531511	protein_coding
Ncapg2	ENSMUSG00000042029.7	326.696	257.693	108.837	-1.25093	0.235229	-5.31794	1.04952e-07	4.67888e-05	chr12	116405401	116463731	protein_coding
Vim	ENSMUSG00000026728.9	877.754	572.66	381.562	-0.589746	0.111037	-5.31125	1.08874e-07	4.70666e-05	chr2	13573926	13582826	protein_coding
Birc5	ENSMUSG00000017716.15	163.729	126.999	43.478	-1.55612	0.297068	-5.23827	1.62091e-07	6.80115e-05	chr11	117849250	117855743	protein_coding
Kif18b	ENSMUSG00000051378.10	166.497	129.419	37.8252	-1.78293	0.340738	-5.23255	1.67191e-07	6.81469e-05	chr11	102905528	102925124	protein_coding
Gfra1	ENSMUSG00000025089.15	43.3425	0.32606	0	-15.2677	2.93742	-5.19766	2.01816e-07	7.78137e-05	chr19	58235603	58455909	protein_coding
Spn	ENSMUSG00000051457.7	545.359	203.492	115.386	-0.826091	0.158864	-5.19998	1.99306e-07	7.78137e-05	chr7	127132231	127137823	protein_coding
Plk1	ENSMUSG00000030867.7	207.293	167.877	65.9232	-1.35664	0.261604	-5.18586	2.15024e-07	8.07245e-05	chr7	122159438	122169873	protein_coding
Ube2c	ENSMUSG00000001403.13	135.393	118.259	41.1911	-1.53535	0.296431	-5.17946	2.22529e-07	8.14e-05	chr2	164769897	164778822	protein_coding
Pclaf	ENSMUSG00000040204.6	230.259	235.274	90.2461	-1.38847	0.268642	-5.1685	2.35986e-07	8.41646e-05	chr9	65890236	65903266	protein_coding
Ckap2l	ENSMUSG00000048327.6	189.646	181.154	58.5242	-1.6363	0.3179	-5.14723	2.64363e-07	9.19853e-05	chr2	129268209	129297212	protein_coding
Sgol2a	ENSMUSG00000026039.9	108.877	97.13	32.3437	-1.59787	0.313902	-5.09034	3.57419e-07	0.000121403	chr1	57995970	58025899	protein_coding
Anln	ENSMUSG00000036777.8	149.469	100.94	34.7809	-1.54769	0.305106	-5.07264	3.92341e-07	0.000130166	chr9	22332011	22389188	protein_coding
Mcm10	ENSMUSG00000026669.14	194.055	147.651	60.0092	-1.30579	0.258043	-5.06038	4.18415e-07	0.000135662	chr2	4989713	5012791	protein_coding
Iqgap3	ENSMUSG00000028068.14	88.0809	75.438	19.852	-1.94508	0.384848	-5.05416	4.32286e-07	0.000137044	chr3	88081970	88121048	protein_coding
RP24-366J14.1	ENSMUSG00000075408.5	18.2264	0	0.33098	15.1178	2.99634	5.04541	4.52542e-07	0.000138014	chr15	101293211	101297426	protein_coding
Rrm2	ENSMUSG00000020649.11	355.425	314.724	143.226	-1.14086	0.226159	-5.04451	4.54694e-07	0.000138014	chr12	24708240	24714146	protein_coding
Cdc20	ENSMUSG00000006398.15	225.981	176.042	77.7846	-1.18578	0.235559	-5.0339	4.80594e-07	0.000142836	chr4	118432900	118437352	protein_coding
Kif4	ENSMUSG00000034311.3	209.542	143.361	49.4496	-1.5462	0.307575	-5.02707	4.9802e-07	0.000144995	chrX	100625736	100727214	protein_coding
Stil	ENSMUSG00000028718.16	132.652	116.789	34.7056	-1.75943	0.350989	-5.01278	5.36502e-07	0.000152391	chr4	115000158	115043196	protein_coding
Kntc1	ENSMUSG00000029414.11	197.395	187.128	65.8266	-1.51303	0.302012	-5.00983	5.44788e-07	0.000152391	chr5	123749715	123821593	protein_coding
Cdk1	ENSMUSG00000019942.13	160.676	107.976	43.1034	-1.33817	0.268846	-4.97744	6.44294e-07	0.00017676	chr10	69335145	69352938	protein_coding
Melk	ENSMUSG00000035683.13	89.0047	60.7559	18.4147	-1.73927	0.350377	-4.964	6.90548e-07	0.000185875	chr4	44300875	44364675	protein_coding
Parpbp	ENSMUSG00000035365.15	67.1494	59.462	21.1079	-1.50615	0.306854	-4.90836	9.18398e-07	0.000242627	chr10	88091431	88146941	protein_coding
Hmgb3	ENSMUSG00000015217.11	73.12	36.4726	9.31422	-1.96907	0.404654	-4.86606	1.13847e-06	0.000282723	chrX	71555917	71560676	protein_coding
E2f8	ENSMUSG00000046179.17	228.681	153.007	52.2516	-1.55785	0.319727	-4.87242	1.10238e-06	0.000282723	chr7	48866428	48881596	protein_coding
Hmmr	ENSMUSG00000020330.16	179.606	133.884	46.7253	-1.52693	0.313724	-4.8671	1.1325e-06	0.000282723	chr11	40701394	40733422	protein_coding
RP23-222K9.2	ENSMUSG00000046341.5	59.6559	61.2268	26.9797	-1.19785	0.24626	-4.86416	1.14944e-06	0.000282723	chr4	69925629	69926079	processed_pseudogene
Ccnb2	ENSMUSG00000032218.7	172.88	136.439	42.4397	-1.69231	0.350407	-4.82956	1.36834e-06	0.000328357	chr9	70407691	70421547	protein_coding
Zbtb40	ENSMUSG00000060862.10	458.639	370.153	543.594	0.556342	0.115239	4.82773	1.381e-06	0.000328357	chr4	136979731	137048801	protein_coding
Diaph3	ENSMUSG00000022021.14	142.716	92.7101	40.085	-1.22264	0.253617	-4.8208	1.42983e-06	0.000334392	chr14	86655366	87141235	protein_coding
Cenpe	ENSMUSG00000045328.11	398.78	367.249	145.728	-1.33752	0.278835	-4.79681	1.61214e-06	0.000370948	chr3	135212536	135273611	protein_coding
Stmn1	ENSMUSG00000028832.11	142.808	141.046	66.6483	-1.09389	0.228754	-4.78193	1.73619e-06	0.00039315	chr4	134468319	134473843	protein_coding
Kif22	ENSMUSG00000030677.8	208.958	160.18	60.3812	-1.41718	0.298589	-4.74624	2.07233e-06	0.000461935	chr7	127027728	127042471	protein_coding
Ska1	ENSMUSG00000036223.15	43.0883	26.4721	5.00715	-2.43757	0.516909	-4.71566	2.40929e-06	0.000520771	chr18	74195298	74207818	protein_coding
Ncapd2	ENSMUSG00000038252.13	990.052	977.508	617.764	-0.665424	0.141103	-4.71588	2.40664e-06	0.000520771	chr6	125168006	125191701	protein_coding
Pbk	ENSMUSG00000022033.9	85.2199	40.4344	8.40447	-2.28982	0.490919	-4.66434	3.09601e-06	0.000659219	chr14	65805836	65817822	protein_coding
Lmnb1	ENSMUSG00000024590.8	618.83	557.855	367.498	-0.606789	0.130989	-4.63239	3.61475e-06	0.000758354	chr18	56707812	56753424	protein_coding
Rag1	ENSMUSG00000061311.6	163.689	0	0.33098	15.1332	3.28197	4.61102	4.00697e-06	0.000810887	chr2	101638281	101649501	protein_coding
Cdc25c	ENSMUSG00000044201.9	46.9232	39.202	9.05013	-2.14081	0.463853	-4.61527	3.92591e-06	0.000810887	chr18	34732996	34751533	protein_coding
Serinc5	ENSMUSG00000021703.9	464.618	211.911	93.1012	-1.18734	0.257583	-4.60954	4.03568e-06	0.000810887	chr13	92611090	92711947	protein_coding
Mcm5	ENSMUSG00000005410.6	694.08	569.767	405.641	-0.496363	0.108204	-4.58731	4.48998e-06	0.00088964	chr8	75109568	75128439	protein_coding
Ndc80	ENSMUSG00000024056.9	157.969	116.456	53.1954	-1.13733	0.249026	-4.56712	4.94478e-06	0.000966333	chr17	71496099	71526857	protein_coding
Cit	ENSMUSG00000029516.19	362.394	345.989	154.515	-1.16732	0.257605	-4.53145	5.85806e-06	0.00112934	chr5	115845277	116008947	protein_coding
Spag5	ENSMUSG00000002055.9	234.701	192.796	74.809	-1.37266	0.303718	-4.51952	6.19785e-06	0.00117891	chr11	78301528	78322457	protein_coding
Prc1	ENSMUSG00000038943.16	291.194	258.045	104.922	-1.30342	0.288776	-4.51359	6.37397e-06	0.00119646	chr7	80294449	80316259	protein_coding
Cdca2	ENSMUSG00000048922.18	185.965	176.712	71.2453	-1.31717	0.295704	-4.45437	8.41406e-06	0.0015589	chr14	67676330	67715841	protein_coding
Mxi1	ENSMUSG00000025025.13	153.815	96.2357	52.002	-0.892645	0.200665	-4.44844	8.64965e-06	0.001582	chr19	53310505	53375810	protein_coding
Ccnf	ENSMUSG00000072082.6	227.344	171.611	80.4019	-1.10358	0.249835	-4.41722	9.99802e-06	0.00180547	chr17	24223231	24251409	protein_coding
Aurka	ENSMUSG00000027496.15	142.072	93.6421	42.1663	-1.1599	0.263057	-4.4093	1.03706e-05	0.00184933	chr2	172356189	172370535	protein_coding
Cenpl	ENSMUSG00000026708.16	112.586	101.389	55.2717	-0.895092	0.204262	-4.38209	1.17549e-05	0.00207032	chr1	161070712	161086724	protein_coding
Mxd3	ENSMUSG00000021485.14	62.6936	51.9447	17.0853	-1.62624	0.371768	-4.37434	1.218e-05	0.00211161	chr13	55325167	55329823	protein_coding
Ttk	ENSMUSG00000038379.15	99.4193	65.8163	26.1531	-1.35341	0.309529	-4.37246	1.22854e-05	0.00211161	chr9	83834688	83872389	protein_coding
Esco2	ENSMUSG00000022034.10	112.764	83.2108	26.8479	-1.64713	0.380264	-4.33153	1.48074e-05	0.00251479	chr14	65819037	65833994	protein_coding
Kif23	ENSMUSG00000032254.10	310.675	305.905	144.328	-1.08882	0.254471	-4.27874	1.8795e-05	0.00315447	chr9	61915904	61946774	protein_coding
Brca1	ENSMUSG00000017146.12	290.318	242.465	135.684	-0.843873	0.198045	-4.26102	2.03493e-05	0.00337561	chr11	101488763	101551955	protein_coding
Cdca5	ENSMUSG00000024791.10	97.3881	86.0242	31.657	-1.45279	0.341575	-4.25319	2.10743e-05	0.00345569	chr19	6084982	6091777	protein_coding
Tagln2	ENSMUSG00000026547.15	600.993	471.708	369.1	-0.356359	0.0840845	-4.2381	2.25419e-05	0.00365436	chr1	172500046	172507380	protein_coding
Sapcd2	ENSMUSG00000026955.13	58.157	36.318	9.61235	-1.92885	0.456242	-4.2277	2.36097e-05	0.00378444	chr2	25372320	25378213	protein_coding
Kif15	ENSMUSG00000036768.6	256.077	251.338	100.593	-1.32615	0.314745	-4.21341	2.51548e-05	0.00398732	chr9	122951045	123018733	protein_coding
Kifc1	ENSMUSG00000079553.10	129.095	98.5566	46.5484	-1.10029	0.261373	-4.20965	2.55771e-05	0.0040097	chr17	33875665	33890661	protein_coding
Ctse	ENSMUSG00000004552.16	449.162	322.797	233.416	-0.455929	0.108474	-4.20313	2.63243e-05	0.00408198	chr1	131638305	131675505	protein_coding
Ercc6l	ENSMUSG00000051220.2	154.778	105.25	55.3214	-0.934163	0.223366	-4.18221	2.88686e-05	0.00442838	chrX	102141715	102157091	protein_coding
Incenp	ENSMUSG00000024660.8	509.339	490.75	316.694	-0.636833	0.152899	-4.16505	3.1128e-05	0.00472417	chr19	9872296	9899533	protein_coding
Mcm6	ENSMUSG00000026355.11	853.132	749.762	587.392	-0.356251	0.0858466	-4.14985	3.32689e-05	0.00499594	chr1	128331589	128359664	protein_coding
Dlgap5	ENSMUSG00000037544.14	231.596	153.474	74.0194	-1.05631	0.255379	-4.13624	3.5305e-05	0.00519238	chr14	47387778	47418407	protein_coding
RP23-185B14.1	ENSMUSG00000033031.13	185.247	160.176	83.4374	-0.948974	0.229415	-4.1365	3.52651e-05	0.00519238	chr16	48994184	49019709	protein_coding
Cdc6	ENSMUSG00000017499.15	166.303	100.065	43.4056	-1.21508	0.294426	-4.12696	3.67596e-05	0.00535114	chr11	98907800	98923940	protein_coding
Fignl1	ENSMUSG00000035455.12	186.91	127.552	64.6871	-0.991739	0.240488	-4.12387	3.72559e-05	0.00536861	chr11	11787430	11808962	protein_coding
Brip1	ENSMUSG00000034329.16	112.769	88.6107	39.0825	-1.19728	0.292338	-4.09554	4.21179e-05	0.00600853	chr11	86058137	86201193	protein_coding
Clspn	ENSMUSG00000042489.15	252.073	200.006	77.8172	-1.36753	0.336063	-4.06927	4.71613e-05	0.00666141	chr4	126556934	126593903	protein_coding
Ngfr	ENSMUSG00000000120.6	51.9638	18.4213	5.27675	-1.79394	0.444902	-4.03221	5.52546e-05	0.00765304	chr11	95568817	95587735	protein_coding
Mcm3	ENSMUSG00000041859.10	745.013	665.977	488.943	-0.449235	0.111401	-4.0326	5.51636e-05	0.00765304	chr1	20802967	20820312	protein_coding
Med12	ENSMUSG00000079487.11	2380.08	2239.3	2544.04	0.185	0.0460776	4.01497	5.94527e-05	0.00815531	chrX	101274029	101297465	protein_coding
Gtf3c2	ENSMUSG00000106864.3	1392.62	1328.67	1543.95	0.215136	0.0536258	4.0118	6.02562e-05	0.00818681	chr5	31156004	31180144	protein_coding
RP23-356P21.1	ENSMUSG00000112808.1	160.01	176.475	123.975	-0.509542	0.127215	-4.00535	6.19264e-05	0.00833436	chr10	26107788	26108421	processed_pseudogene
Dhrs3	ENSMUSG00000066026.14	34.8668	18.1069	3.03901	-2.6205	0.657343	-3.9865	6.70564e-05	0.00885766	chr4	144892826	144928209	protein_coding
Cdca8	ENSMUSG00000028873.16	187.062	134.359	65.5707	-1.04251	0.261376	-3.98855	6.64785e-05	0.00885766	chr4	124918464	124939311	protein_coding
Lss	ENSMUSG00000033105.12	250.109	177.42	259.004	0.550537	0.139347	3.95083	7.78801e-05	0.0101297	chr10	76531587	76557138	protein_coding
Zfpm1	ENSMUSG00000049577.15	563.321	438.655	310.117	-0.502767	0.127278	-3.95014	7.81062e-05	0.0101297	chr8	122282140	122337251	protein_coding
Myadm	ENSMUSG00000068566.12	442.019	184.204	84.3678	-1.12995	0.286468	-3.94442	7.99948e-05	0.0102811	chr7	3289079	3300442	protein_coding
Hyou1	ENSMUSG00000032115.14	1224.31	1039.53	1358.26	0.385484	0.0978183	3.94082	8.12051e-05	0.0103435	chr9	44379489	44392369	protein_coding
Chaf1a	ENSMUSG00000002835.8	262.94	207.054	116.923	-0.834005	0.212149	-3.93123	8.45137e-05	0.0106697	chr17	56040415	56068026	protein_coding
Poln	ENSMUSG00000045102.12	38.0949	67.7361	33.074	-1.04751	0.266855	-3.92537	8.65953e-05	0.0108366	chr5	34007178	34169448	protein_coding
Nsun5	ENSMUSG00000000916.15	304.209	263.396	337.157	0.355471	0.0906567	3.92107	8.81563e-05	0.0109123	chr5	135369952	135376805	protein_coding
Fbf1	ENSMUSG00000020776.18	423.599	418.149	536.198	0.353484	0.0901859	3.91951	8.87302e-05	0.0109123	chr11	116142284	116168166	protein_coding
Uros	ENSMUSG00000030979.13	246.829	209.879	296.163	0.498174	0.127549	3.90575	9.39354e-05	0.0114537	chr7	133686242	133710072	protein_coding
E2f1	ENSMUSG00000027490.17	160.159	160.843	106.531	-0.600523	0.154255	-3.89305	9.89908e-05	0.011916	chr2	154559406	154569892	protein_coding
Ccdc163	ENSMUSG00000028689.14	211.436	192.482	259.165	0.428068	0.109985	3.89206	9.93973e-05	0.011916	chr4	116708508	116751206	protein_coding
Foxm1	ENSMUSG00000001517.14	302.128	272.014	148.43	-0.881223	0.226734	-3.88659	0.000101661	0.0120074	chr6	128362966	128376146	protein_coding
Kcnn4	ENSMUSG00000054342.8	391.619	397.401	245.945	-0.69772	0.17954	-3.88616	0.000101843	0.0120074	chr7	24370262	24386690	protein_coding
Exo1	ENSMUSG00000039748.11	115.004	78.8856	39.7878	-1.00302	0.258311	-3.88299	0.000103181	0.0120655	chr1	175880580	175913489	protein_coding
Fads1	ENSMUSG00000010663.4	91.6234	55.4516	25.7404	-1.11804	0.288449	-3.87603	0.000106172	0.0123143	chr19	10182887	10196870	protein_coding
D2hgdh	ENSMUSG00000073609.9	296.001	272.755	380.776	0.480238	0.124213	3.86626	0.000110518	0.0127149	chr1	93824908	93852348	protein_coding
Cecr2	ENSMUSG00000071226.11	663.134	418.291	167.533	-1.31995	0.341893	-3.86072	0.000113052	0.0129024	chr6	120666368	120771190	protein_coding
RP23-461C4.3	ENSMUSG00000034773.16	56.5233	44.4195	13.7344	-1.71198	0.444271	-3.85345	0.000116464	0.0131863	chr11	102248881	102265187	protein_coding
Fancd2	ENSMUSG00000034023.16	152.172	128.531	59.0195	-1.1339	0.294983	-3.84396	0.000121063	0.0135847	chr6	113531681	113597017	protein_coding
Rad21	ENSMUSG00000022314.10	1137.09	997.761	842.132	-0.24562	0.0639253	-3.8423	0.000121887	0.0135847	chr15	51962239	51991747	protein_coding
Cenpi	ENSMUSG00000031262.12	82.0321	64.0165	30.151	-1.11004	0.289143	-3.83906	0.000123505	0.0136583	chrX	134308083	134362639	protein_coding
Mastl	ENSMUSG00000026779.6	53.9498	43.5889	19.0167	-1.22545	0.319777	-3.83221	0.000127	0.0139368	chr2	23115605	23156024	protein_coding
Bard1	ENSMUSG00000026196.7	158.982	125.92	62.135	-1.02956	0.271593	-3.79082	0.00015015	0.0163515	chr1	71027497	71103146	protein_coding
Kif20a	ENSMUSG00000003779.15	277.846	223.577	106.535	-1.0751	0.284123	-3.78393	0.000154371	0.0166825	chr18	34624623	34633265	protein_coding
Gabbr1	ENSMUSG00000024462.17	645.657	451.962	774.175	0.773256	0.204453	3.78207	0.000155529	0.0166825	chr17	37045965	37075067	protein_coding
Tnik	ENSMUSG00000027692.16	202.811	68.0166	106.589	0.650399	0.172334	3.77407	0.000160605	0.0170984	chr3	28263213	28675858	protein_coding
Rbm28	ENSMUSG00000029701.15	763.29	730.191	897.056	0.29247	0.0777932	3.75958	0.000170195	0.0179852	chr6	29123575	29165006	protein_coding
Icmt	ENSMUSG00000039662.16	683.161	615.939	743.116	0.271045	0.0722977	3.74902	0.00017753	0.0186224	chr4	152297226	152307121	protein_coding
Akap1	ENSMUSG00000018428.15	73.4202	53.2875	26.003	-1.05241	0.282714	-3.72255	0.000197225	0.0205373	chr11	88830791	88864586	protein_coding
Ccnb1	ENSMUSG00000041431.16	93.5405	50.5181	21.4127	-1.26289	0.341652	-3.69641	0.000218672	0.0226056	chr13	100778649	100786570	protein_coding
E2f7	ENSMUSG00000020185.16	73.8733	50.6502	16.1348	-1.66481	0.451095	-3.69059	0.000223731	0.0227874	chr10	110745438	110787384	protein_coding
Mtfr2	ENSMUSG00000019992.8	50.3682	32.5175	12.7087	-1.38764	0.376166	-3.6889	0.000225223	0.0227874	chr10	20347769	20361304	protein_coding
Ddx11	ENSMUSG00000035842.10	362.895	298.709	427.755	0.517927	0.140292	3.69177	0.000222702	0.0227874	chr17	66123519	66152174	protein_coding
Nuf2	ENSMUSG00000026683.14	136.566	99.44	41.8284	-1.26158	0.34362	-3.67144	0.000241188	0.0242309	chr1	169497933	169531464	protein_coding
Psrc1	ENSMUSG00000068744.12	46.3388	41.2414	16.0391	-1.37063	0.374775	-3.6572	0.000254985	0.0254378	chr3	108383838	108388231	protein_coding
Bcl2l2	ENSMUSG00000089682.10	209.03	226.315	303.197	0.421681	0.115548	3.64941	0.000262848	0.0260402	chr14	54883376	54888234	protein_coding
Tuba1c	ENSMUSG00000043091.9	228.653	207.225	158.864	-0.388149	0.107041	-3.62616	0.000287667	0.0283024	chr15	99029890	99038110	protein_coding
RP23-154K6.2	ENSMUSG00000101678.3	930.707	875.282	1033.35	0.237766	0.0657517	3.61612	0.000299057	0.0292215	chr5	31144738	31179911	protein_coding
Troap	ENSMUSG00000032783.9	68.9234	57.275	23.7118	-1.29064	0.357178	-3.61344	0.000302158	0.0293237	chr15	99074574	99083409	protein_coding
Rad54b	ENSMUSG00000078773.11	65.1773	57.8894	25.807	-1.18941	0.329606	-3.60858	0.000307876	0.0293322	chr4	11558921	11615805	protein_coding
Klf10	ENSMUSG00000037465.10	118.471	87.3688	40.3102	-1.13315	0.314143	-3.60711	0.000309629	0.0293322	chr15	38291462	38300706	protein_coding
Rad51	ENSMUSG00000027323.10	147.998	124.783	66.8699	-0.908798	0.252028	-3.60594	0.000311024	0.0293322	chr2	119112792	119147445	protein_coding
Slc25a35	ENSMUSG00000018740.14	97.2337	122.029	171.824	0.488312	0.135217	3.61131	0.000304649	0.0293322	chr11	68968130	68974365	protein_coding
Rhbdd2	ENSMUSG00000039917.10	300.628	292.34	379.186	0.375622	0.104204	3.60469	0.000312525	0.0293322	chr5	135632617	135646448	protein_coding
Aurkb	ENSMUSG00000020897.12	273.178	264.65	168.212	-0.658316	0.183081	-3.59577	0.000323436	0.0301577	chr11	69045646	69051664	protein_coding
Pif1	ENSMUSG00000041064.13	96.2686	62.0601	24.3589	-1.36087	0.379939	-3.5818	0.000341232	0.0314066	chr9	65587159	65595967	protein_coding
Ccne1	ENSMUSG00000002068.16	170.376	107.773	64.7665	-0.749814	0.20927	-3.583	0.000339667	0.0314066	chr7	38097983	38107534	protein_coding
Depdc1b	ENSMUSG00000021697.12	50.9667	22.1674	7.33767	-1.63121	0.456483	-3.57342	0.000352348	0.0322218	chr13	108316331	108407782	protein_coding
Carhsp1	ENSMUSG00000008393.9	244.142	110.77	68.2296	-0.696608	0.195314	-3.56661	0.000361629	0.0328599	chr16	8658579	8672155	protein_coding
Ezh2	ENSMUSG00000029687.16	500.042	450.609	285.7	-0.659696	0.185182	-3.56242	0.000367458	0.0331782	chr6	47530138	47595341	protein_coding
Fam83d	ENSMUSG00000027654.2	36.6917	18.979	6.00153	-1.68807	0.474121	-3.56042	0.000370265	0.0332214	chr2	158768092	158786637	protein_coding
Sema5b	ENSMUSG00000052133.16	73.9282	0.348031	0	-15.3958	4.32871	-3.55667	0.000375585	0.0334881	chr16	35541144	35664732	protein_coding
Ska3	ENSMUSG00000021965.3	58.0476	40.6264	13.9849	-1.54866	0.435855	-3.55316	0.00038063	0.0337271	chr14	57806560	57826185	protein_coding
Rd3l	ENSMUSG00000091402.7	39.969	0	0.33098	15.2613	4.30031	3.54889	0.000386865	0.034068	chr12	111979110	111981317	protein_coding
Cenpm	ENSMUSG00000068101.11	53.7886	41.2308	16.6274	-1.33195	0.375489	-3.54723	0.000389306	0.0340726	chr15	82233778	82244748	protein_coding
Emp3	ENSMUSG00000040212.12	228.916	156.245	97.7523	-0.675585	0.19057	-3.54508	0.000392499	0.0341427	chr7	45918022	45921404	protein_coding
Cdc45	ENSMUSG00000000028.15	141.689	116.972	61.5414	-0.937643	0.264971	-3.53866	0.000402164	0.0347713	chr16	18780446	18811987	protein_coding
Ticrr	ENSMUSG00000046591.10	183.283	157.815	78.9398	-1.00619	0.284616	-3.53525	0.000407391	0.0350111	chr7	79660195	79698148	protein_coding
Ighv3-8	ENSMUSG00000076674.2	37.5485	59.0712	29.54	-0.989958	0.280287	-3.53194	0.000412524	0.0352399	chr12	114322326	114322801	IG_V_gene
RP23-443N7.2	ENSMUSG00000073147.3	365.743	298.765	407.636	0.454169	0.128675	3.52958	0.000416212	0.0353433	chr5	23382307	23434269	lincRNA
Elk1	ENSMUSG00000009406.13	263.626	269.121	333.679	0.309108	0.0878712	3.51774	0.000435245	0.0367031	chrX	20933394	20950608	protein_coding
Tubb5	ENSMUSG00000001525.10	1642.23	1747.94	1479.15	-0.238493	0.0678222	-3.51644	0.000437371	0.0367031	chr17	35833920	35838306	protein_coding
Esrra	ENSMUSG00000024955.13	367.256	365.38	452.501	0.309009	0.087921	3.51462	0.000440389	0.0367403	chr19	6910976	6921813	protein_coding
RP24-562D16.4	ENSMUSG00000103898.1	46.5286	45.5066	77.2881	0.768712	0.219421	3.50336	0.000459427	0.0381057	chr12	112690985	112693588	TEC
Spc24	ENSMUSG00000074476.6	89.9882	69.3941	34.3147	-1.03031	0.294572	-3.49765	0.000469378	0.0387061	chr9	21755441	21760303	protein_coding
Lpl	ENSMUSG00000015568.16	16.3027	4.76286	0	-4.70097	1.34693	-3.49015	0.000482754	0.0395803	chr8	68880490	68907448	protein_coding
Atl2	ENSMUSG00000059811.13	545.523	600.275	457.384	-0.393573	0.113176	-3.47751	0.000506086	0.0412561	chr17	79848389	79896123	protein_coding
Chka	ENSMUSG00000024843.15	530.546	624.539	937.971	0.586524	0.16885	3.47363	0.000513461	0.0416195	chr19	3851772	3894369	protein_coding
Banp	ENSMUSG00000025316.16	373.925	318.681	457.2	0.519734	0.15006	3.4635	0.00053319	0.0429745	chr8	121949749	122029258	protein_coding
Aven	ENSMUSG00000003604.14	110.562	88.2682	133.691	0.588856	0.170093	3.46197	0.000536246	0.042978	chr2	112492963	112634573	protein_coding
Uhrf1	ENSMUSG00000001228.14	502.1	442.096	254.357	-0.800761	0.23169	-3.45618	0.000547896	0.0432476	chr17	56303320	56323486	protein_coding
Zfat	ENSMUSG00000022335.17	95.436	79.339	116.958	0.562021	0.162632	3.45578	0.000548705	0.0432476	chr15	68083763	68258856	protein_coding
Snapc4	ENSMUSG00000036281.13	716.899	675.394	835.44	0.305868	0.0885064	3.45589	0.000548477	0.0432476	chr2	26362764	26380653	protein_coding
Ddx26b	ENSMUSG00000035967.15	697.63	597.481	740.72	0.309892	0.0900142	3.4427	0.000575944	0.0451451	chrX	56454856	56507843	protein_coding
Chek1	ENSMUSG00000032113.16	75.5768	56.9273	27.0588	-1.09268	0.320136	-3.41319	0.000642072	0.0500536	chr9	36708481	36727065	protein_coding
Cpd	ENSMUSG00000020841.5	254.865	102.719	40.3544	-1.35054	0.396314	-3.40776	0.000654994	0.0507834	chr11	76778423	76847018	protein_coding
Lockd	ENSMUSG00000098318.7	57.3832	45.9438	21.3923	-1.12554	0.330907	-3.40137	0.000670478	0.0517029	chr6	134929091	134956798	lincRNA
Lig1	ENSMUSG00000056394.17	519.695	392.831	252.733	-0.642031	0.188955	-3.3978	0.000679304	0.0518233	chr7	13277282	13311433	protein_coding
P2rx4	ENSMUSG00000029470.15	545.176	542.525	706.22	0.379348	0.111635	3.3981	0.000678555	0.0518233	chr5	122707543	122729738	protein_coding
Mid1	ENSMUSG00000035299.16	95.7668	55.4739	212.696	1.93782	0.571238	3.39232	0.000693036	0.0525896	chrX	169685198	170005736	protein_coding
Ccdc18	ENSMUSG00000056531.11	60.2678	63.9731	30.8703	-1.06717	0.315079	-3.38701	0.000706592	0.0533346	chr5	108132874	108233628	protein_coding
H1f0	ENSMUSG00000096210.2	83.6194	70.344	27.0629	-1.38678	0.410931	-3.37473	0.000738888	0.0551883	chr15	79028449	79030504	protein_coding
Prim1	ENSMUSG00000025395.14	245.85	183.477	133.398	-0.47683	0.141253	-3.37571	0.000736248	0.0551883	chr10	128015167	128030037	protein_coding
Gpn1	ENSMUSG00000064037.13	309.504	271.821	335.934	0.304426	0.0902957	3.37143	0.000747779	0.0555616	chr5	31494740	31512904	protein_coding
Shcbp1	ENSMUSG00000022322.8	91.4387	60.0598	30.0472	-1.01715	0.302341	-3.36424	0.000767545	0.0567347	chr8	4735975	4779567	protein_coding
Diras2	ENSMUSG00000047842.7	125.132	70.9215	17.9883	-1.98177	0.589993	-3.35897	0.000782327	0.0574456	chr13	52504379	52531279	protein_coding
RP23-353J21.9	ENSMUSG00000078700.10	109.702	98.3575	157.112	0.66414	0.197781	3.35795	0.000785216	0.0574456	chr11	96916269	96965060	processed_transcript
Spc25	ENSMUSG00000005233.16	88.2455	53.9428	23.7749	-1.19616	0.356619	-3.35415	0.000796081	0.0579433	chr2	69193894	69206194	protein_coding
Aen	ENSMUSG00000030609.18	307.574	239.288	300.488	0.336689	0.100728	3.34256	0.000830091	0.0598085	chr7	78895853	78911209	protein_coding
Fasn	ENSMUSG00000025153.9	1680.97	1308.73	1575.06	0.267683	0.0800795	3.34272	0.000829629	0.0598085	chr11	120805845	120824547	protein_coding
Tmem132e	ENSMUSG00000020701.12	73.9298	0.348031	0	-22.2438	6.66338	-3.33821	0.000843196	0.0603065	chr11	82388899	82446332	protein_coding
Lgals3	ENSMUSG00000050335.17	103.936	29.1067	11.6407	-1.33893	0.401182	-3.33747	0.000845457	0.0603065	chr14	47367750	47386160	protein_coding
Taz	ENSMUSG00000009995.17	793.554	841.317	978.381	0.221108	0.0663295	3.33347	0.000857689	0.0608746	chrX	74281911	74290151	protein_coding
Dph2	ENSMUSG00000028540.6	267.313	212.844	271.721	0.363637	0.109324	3.32625	0.00088023	0.061859	chr4	117888642	117892032	protein_coding
Ppp2r3d	ENSMUSG00000093803.3	502.328	497.658	627.192	0.331519	0.0996361	3.3273	0.00087692	0.061859	chr9	124422621	124476898	protein_coding
Mrc1	ENSMUSG00000026712.3	121.374	44.3628	12.0548	-1.8927	0.572686	-3.30496	0.000949915	0.0664289	chr2	14229391	14332057	protein_coding
Mertk	ENSMUSG00000014361.5	48.6029	8.83534	0.675627	-3.78692	1.14717	-3.30111	0.000963027	0.0670173	chr2	128698955	128802894	protein_coding
Smpdl3a	ENSMUSG00000019872.13	261.065	218.711	158.394	-0.473791	0.143644	-3.29838	0.000972455	0.0673449	chr10	57794334	57811830	protein_coding
Zfyve28	ENSMUSG00000037224.15	152.433	378.144	258.072	-0.55413	0.168206	-3.29436	0.000986467	0.0676584	chr5	34194892	34288449	protein_coding
Myo9b	ENSMUSG00000004677.17	1866.89	1887.83	2071.3	0.135052	0.0409806	3.29552	0.000982396	0.0676584	chr8	71272713	71360713	protein_coding
Tacc3	ENSMUSG00000037313.16	339.739	308.786	214.782	-0.53145	0.162581	-3.26884	0.00107991	0.073713	chr5	33658127	33678995	protein_coding
Mvb12b	ENSMUSG00000038740.9	101.171	65.416	30.9596	-1.08461	0.332544	-3.26154	0.00110807	0.0750024	chr2	33729952	33887946	protein_coding
Dtl	ENSMUSG00000037474.13	217.374	177.017	88.535	-1.00414	0.307901	-3.26123	0.00110932	0.0750024	chr1	191537355	191575544	protein_coding
Tcf19	ENSMUSG00000050410.15	130.405	136.722	75.1789	-0.872176	0.267626	-3.25893	0.00111832	0.0752545	chr17	35512733	35516824	protein_coding
Farsa	ENSMUSG00000003808.18	584.407	504.079	595.454	0.242021	0.0744661	3.25008	0.00115372	0.0772722	chr8	84856988	84869257	protein_coding
Qtrtd1	ENSMUSG00000022704.15	300.245	295.346	387.854	0.390111	0.120163	3.24651	0.00116829	0.077882	chr16	43861406	43926809	protein_coding
Gpsm2	ENSMUSG00000027883.15	105.583	25.2278	6.98895	-1.86544	0.576733	-3.2345	0.00121856	0.0801104	chr3	108678637	108722309	protein_coding
Ctu2	ENSMUSG00000049482.16	292.315	251.461	318.743	0.348651	0.107782	3.23478	0.00121738	0.0801104	chr8	122476142	122484138	protein_coding
Traf2	ENSMUSG00000026942.13	516.407	457.41	541.5	0.238871	0.073815	3.23607	0.00121188	0.0801104	chr2	25517981	25546940	protein_coding
Trp53bp1	ENSMUSG00000043909.16	812.556	744.242	921.894	0.308504	0.0957179	3.22306	0.00126831	0.0829989	chr2	121193280	121271407	protein_coding
Ccdc137	ENSMUSG00000049957.14	380.402	356.524	441.182	0.304308	0.0944813	3.22083	0.00127821	0.0832645	chr11	120458114	120464358	protein_coding
Myo18b	ENSMUSG00000072720.9	31.0342	100.722	37.9965	-1.40748	0.440643	-3.19416	0.00140237	0.0909376	chr5	112688875	112896362	protein_coding
Rad51b	ENSMUSG00000059060.15	22.9102	30.9478	14.3664	-1.11198	0.348439	-3.19133	0.00141619	0.0914179	chr12	79297281	79814690	protein_coding
Ckap2	ENSMUSG00000037725.8	95.2625	62.1979	27.6757	-1.1811	0.370493	-3.18791	0.00143306	0.0920901	chr8	22168159	22185819	protein_coding
Rad54l	ENSMUSG00000028702.15	181.355	161.258	94.9562	-0.772427	0.242759	-3.18187	0.00146325	0.0936087	chr4	116094263	116123690	protein_coding
Kat8	ENSMUSG00000030801.10	287.593	238.349	294.35	0.305946	0.0962709	3.17797	0.0014831	0.0944272	chr7	127912515	127925837	protein_coding
Pld3	ENSMUSG00000003363.15	527.478	483.581	563.309	0.227903	0.0717405	3.17676	0.00148928	0.0944272	chr7	27531999	27553218	protein_coding
Tbc1d8	ENSMUSG00000003134.10	60.5031	11.3877	1.66042	-2.80712	0.884635	-3.1732	0.00150768	0.0949926	chr1	39371491	39478755	protein_coding
Wee1	ENSMUSG00000031016.9	187.066	189.033	127.186	-0.580932	0.183117	-3.17246	0.00151152	0.0949926	chr7	110122045	110143286	protein_coding
P2rx1	ENSMUSG00000020787.14	16.3389	14.5143	3.96506	-1.87677	0.593107	-3.16431	0.00155454	0.0972679	chr11	72999102	73015200	protein_coding
Rgs12	ENSMUSG00000029101.16	163.235	44.7782	21.0273	-1.09906	0.347635	-3.16155	0.00156933	0.0973081	chr5	34949444	35039644	protein_coding
Arhgap19	ENSMUSG00000025154.14	262.13	169.705	89.1536	-0.938234	0.296874	-3.16038	0.00157565	0.0973081	chr19	41766587	41802084	protein_coding
Per2	ENSMUSG00000055866.9	261.023	225.865	378.029	0.744381	0.235437	3.16169	0.00156854	0.0973081	chr1	91415981	91459324	protein_coding
Supplemental Table 2I. Deseq 2 comparison of young versus old marginal zone B-cells from CD19-P53 CKO mice.
symbol	id	baseMean30samp	baseMean_ymmzbp53	baseMean_ommzbp53	log2FcMAP	lfcSE	stat	pvalue	padj	chrom	start	end	geneType
Casc5	ENSMUSG00000027326.13	294.903	302.657	77.6718	-1.9524	0.247778	-7.87961	3.28396e-15	5.38898e-11	chr2	119047118	119105501	protein_coding
Cdca3	ENSMUSG00000023505.13	201.408	224.211	70.3757	-1.66326	0.21866	-7.60658	2.81435e-14	2.30918e-10	chr6	124829546	124833701	protein_coding
Neil3	ENSMUSG00000039396.11	102.926	133.885	28.3172	-2.23288	0.299513	-7.45503	8.98474e-14	4.16766e-10	chr8	53586866	53639065	protein_coding
Spn	ENSMUSG00000051457.7	545.359	238.894	105.289	-1.18715	0.159589	-7.43882	1.01588e-13	4.16766e-10	chr7	127132231	127137823	protein_coding
Nusap1	ENSMUSG00000027306.15	253.217	296.897	87.0896	-1.75703	0.242052	-7.25888	3.90305e-13	1.28098e-09	chr2	119618297	119651244	protein_coding
Bub1	ENSMUSG00000027379.13	150.2	149.049	39.1557	-1.9127	0.270537	-7.07001	1.54918e-12	4.237e-09	chr2	127801121	127831865	protein_coding
Kif11	ENSMUSG00000012443.3	435.242	527.692	140.311	-1.90273	0.271958	-6.99643	2.62561e-12	6.15518e-09	chr19	37376402	37421859	protein_coding
Aspm	ENSMUSG00000033952.14	324.529	358.848	87.7644	-2.02627	0.293974	-6.8927	5.47443e-12	1.12294e-08	chr1	139454771	139494091	protein_coding
Anln	ENSMUSG00000036777.8	149.469	133.89	30.7415	-2.10484	0.30831	-6.82702	8.66955e-12	1.42267e-08	chr9	22332011	22389188	protein_coding
Tpx2	ENSMUSG00000027469.16	319.559	339.375	100.226	-1.75533	0.256605	-6.8406	7.88651e-12	1.42267e-08	chr2	152847963	152895321	protein_coding
Kif2c	ENSMUSG00000028678.13	134.661	131.176	29.6043	-2.12675	0.31315	-6.79145	1.1101e-11	1.65607e-08	chr4	117159638	117182639	protein_coding
Diaph3	ENSMUSG00000022021.14	142.716	125.842	38.0799	-1.70135	0.252352	-6.74196	1.56262e-11	1.83161e-08	chr14	86655366	87141235	protein_coding
Cep55	ENSMUSG00000024989.14	119.791	176.045	53.9651	-1.69623	0.250935	-6.75963	1.38344e-11	1.83161e-08	chr19	38055024	38074425	protein_coding
Ncapg2	ENSMUSG00000042029.7	326.696	338.918	112.957	-1.57666	0.233797	-6.74372	1.54385e-11	1.83161e-08	chr12	116405401	116463731	protein_coding
Cdk1	ENSMUSG00000019942.13	160.676	139.626	40.1831	-1.79781	0.269919	-6.66056	2.72782e-11	2.63315e-08	chr10	69335145	69352938	protein_coding
Mki67	ENSMUSG00000031004.8	2265.01	2997.8	1027.86	-1.5434	0.231554	-6.6654	2.63937e-11	2.63315e-08	chr7	135689783	135716361	protein_coding
Top2a	ENSMUSG00000020914.17	1089.82	1370.94	511.27	-1.42038	0.213209	-6.66189	2.70331e-11	2.63315e-08	chr11	98992942	99024189	protein_coding
Mis18bp1	ENSMUSG00000047534.17	120.902	150.803	44.7323	-1.71966	0.258599	-6.64992	2.9326e-11	2.67355e-08	chr12	65132733	65172604	protein_coding
Lmnb1	ENSMUSG00000024590.8	618.83	637.547	348.754	-0.864882	0.130754	-6.6146	3.72565e-11	3.21779e-08	chr18	56707812	56753424	protein_coding
Ube2c	ENSMUSG00000001403.13	135.393	159.417	40.8478	-1.93945	0.295137	-6.57135	4.98602e-11	4.09103e-08	chr2	164769897	164778822	protein_coding
Hmmr	ENSMUSG00000020330.16	179.606	177.847	42.5148	-2.05459	0.315402	-6.51419	7.30823e-11	5.71086e-08	chr11	40701394	40733422	protein_coding
Mcm5	ENSMUSG00000005410.6	694.08	643.365	395.531	-0.698226	0.107627	-6.48746	8.72961e-11	6.5115e-08	chr8	75109568	75128439	protein_coding
Bub1b	ENSMUSG00000040084.9	336.648	360.874	117.056	-1.61982	0.250106	-6.47655	9.3843e-11	6.69549e-08	chr2	118598210	118641591	protein_coding
Plk1	ENSMUSG00000030867.7	207.293	207.508	64.2387	-1.69114	0.261578	-6.46516	1.01195e-10	6.9192e-08	chr7	122159438	122169873	protein_coding
Kif18b	ENSMUSG00000051378.10	166.497	175.021	38.5585	-2.17708	0.339757	-6.40777	1.47667e-10	9.69284e-08	chr11	102905528	102925124	protein_coding
Cenpf	ENSMUSG00000026605.14	368.353	486.564	114.365	-2.08145	0.326334	-6.37829	1.79076e-10	1.13024e-07	chr1	189640605	189688086	protein_coding
Chaf1a	ENSMUSG00000002835.8	262.94	275.526	108.273	-1.33367	0.21152	-6.30517	2.87885e-10	1.7497e-07	chr17	56040415	56068026	protein_coding
Racgap1	ENSMUSG00000023015.14	324.531	324.05	127.549	-1.33546	0.213417	-6.25753	3.91123e-10	2.28014e-07	chr15	99620495	99651656	protein_coding
Zfpm1	ENSMUSG00000049577.15	563.321	496.242	285.144	-0.795573	0.127233	-6.25288	4.02949e-10	2.28014e-07	chr8	122282140	122337251	protein_coding
Ncapg	ENSMUSG00000015880.13	234.471	256.402	84.1796	-1.59797	0.256333	-6.23396	4.54791e-10	2.48771e-07	chr5	45669918	45700546	protein_coding
Spc24	ENSMUSG00000074476.6	89.9882	99.7103	26.9761	-1.86848	0.300255	-6.22297	4.87841e-10	2.58241e-07	chr9	21755441	21760303	protein_coding
Ncaph	ENSMUSG00000034906.15	204.502	212.748	69.5422	-1.60375	0.25827	-6.2096	5.3121e-10	2.72411e-07	chr2	127103808	127133954	protein_coding
Mybl1	ENSMUSG00000025912.16	84.6838	124.061	24.7251	-2.33447	0.376773	-6.19595	5.79339e-10	2.84783e-07	chr1	9667414	9700209	protein_coding
Cdc20	ENSMUSG00000006398.15	225.981	221.484	80.5629	-1.44708	0.233661	-6.19307	5.90043e-10	2.84783e-07	chr4	118432900	118437352	protein_coding
Ccna2	ENSMUSG00000027715.9	349.764	338.854	101.589	-1.73502	0.281708	-6.15893	7.32378e-10	3.33842e-07	chr3	36564864	36572150	protein_coding
Mcm6	ENSMUSG00000026355.11	853.132	825.743	573.592	-0.525716	0.0853066	-6.16267	7.15291e-10	3.33842e-07	chr1	128331589	128359664	protein_coding
Kif22	ENSMUSG00000030677.8	208.958	214.462	60.8562	-1.80851	0.297424	-6.08056	1.19765e-09	5.31174e-07	chr7	127027728	127042471	protein_coding
Nek2	ENSMUSG00000026622.15	174.975	171.224	55.0729	-1.62813	0.269214	-6.04773	1.46902e-09	6.34383e-07	chr1	191821443	191833050	protein_coding
E2f8	ENSMUSG00000046179.17	228.681	213.953	56.5767	-1.91438	0.317033	-6.03841	1.5564e-09	6.38515e-07	chr7	48866428	48881596	protein_coding
Ticrr	ENSMUSG00000046591.10	183.283	194.414	56.9685	-1.75064	0.28984	-6.04002	1.54098e-09	6.38515e-07	chr7	79660195	79698148	protein_coding
Parpbp	ENSMUSG00000035365.15	67.1494	85.0268	24.7736	-1.77207	0.294399	-6.01927	1.75206e-09	7.0125e-07	chr10	88091431	88146941	protein_coding
Cxcr4	ENSMUSG00000045382.6	582.386	495.476	242.27	-1.03619	0.174028	-5.95413	2.61457e-09	1.02155e-06	chr1	128588198	128592293	protein_coding
RP23-185B14.1	ENSMUSG00000033031.13	185.247	210.553	81.5919	-1.34728	0.227762	-5.9153	3.31279e-09	1.26425e-06	chr16	48994184	49019709	protein_coding
Fads1	ENSMUSG00000010663.4	91.6234	83.0294	25.9952	-1.64902	0.281183	-5.86456	4.50327e-09	1.67951e-06	chr19	10182887	10196870	protein_coding
Birc5	ENSMUSG00000017716.15	163.729	172.547	52.33	-1.70274	0.290678	-5.85783	4.68954e-09	1.71012e-06	chr11	117849250	117855743	protein_coding
Cenpe	ENSMUSG00000045328.11	398.78	516.542	167.537	-1.61764	0.276995	-5.83996	5.22122e-09	1.86261e-06	chr3	135212536	135273611	protein_coding
Ccnb1	ENSMUSG00000041431.16	93.5405	77.5001	19.3081	-1.9972	0.342202	-5.83631	5.33694e-09	1.86339e-06	chr13	100778649	100786570	protein_coding
Rrm2	ENSMUSG00000020649.11	355.425	397.426	160.589	-1.30302	0.224192	-5.81207	6.1706e-09	2.10957e-06	chr12	24708240	24714146	protein_coding
Spag5	ENSMUSG00000002055.9	234.701	263.707	78.0333	-1.74789	0.302069	-5.78637	7.19216e-09	2.40864e-06	chr11	78301528	78322457	protein_coding
Mastl	ENSMUSG00000026779.6	53.9498	68.2327	19.8698	-1.79862	0.311321	-5.77739	7.58702e-09	2.49006e-06	chr2	23115605	23156024	protein_coding
Pclaf	ENSMUSG00000040204.6	230.259	290.776	99.7506	-1.5393	0.266699	-5.77167	7.84896e-09	2.52552e-06	chr9	65890236	65903266	protein_coding
Kif4	ENSMUSG00000034311.3	209.542	190.764	56.4766	-1.74716	0.303575	-5.75528	8.64963e-09	2.72962e-06	chrX	100625736	100727214	protein_coding
Kif23	ENSMUSG00000032254.10	310.675	381.289	139.349	-1.44486	0.254229	-5.68331	1.3211e-08	4.01466e-06	chr9	61915904	61946774	protein_coding
Cks1b	ENSMUSG00000028044.6	103.62	108.765	46.6444	-1.206	0.212133	-5.6851	1.30735e-08	4.01466e-06	chr3	89415471	89418383	protein_coding
Kif14	ENSMUSG00000041498.13	139.034	130.614	31.9118	-2.00942	0.355468	-5.65287	1.57789e-08	4.70785e-06	chr1	136466342	136531511	protein_coding
Iqgap3	ENSMUSG00000028068.14	88.0809	80.3099	16.6796	-2.22574	0.394735	-5.63855	1.71486e-08	5.01108e-06	chr3	88081970	88121048	protein_coding
Mcm3	ENSMUSG00000041859.10	745.013	738.845	478.263	-0.625272	0.110943	-5.63599	1.74059e-08	5.01108e-06	chr1	20802967	20820312	protein_coding
Prr11	ENSMUSG00000020493.8	127.102	148.756	40.3992	-1.86295	0.3311	-5.62656	1.83837e-08	5.20132e-06	chr11	87089152	87108708	protein_coding
Espl1	ENSMUSG00000058290.4	271.102	297.583	93.3309	-1.66523	0.297172	-5.60357	2.09981e-08	5.84032e-06	chr15	102296265	102324357	protein_coding
Ckap2l	ENSMUSG00000048327.6	189.646	211.542	61.3727	-1.77415	0.316996	-5.59674	2.18417e-08	5.97372e-06	chr2	129268209	129297212	protein_coding
Incenp	ENSMUSG00000024660.8	509.339	554.661	306.987	-0.849736	0.152573	-5.56936	2.55681e-08	6.87824e-06	chr19	9872296	9899533	protein_coding
Depdc1b	ENSMUSG00000021697.12	50.9667	37.748	5.84873	-2.61232	0.470399	-5.5534	2.80162e-08	7.34048e-06	chr13	108316331	108407782	protein_coding
Foxm1	ENSMUSG00000001517.14	302.128	347.365	144.827	-1.2545	0.22594	-5.55238	2.8181e-08	7.34048e-06	chr6	128362966	128376146	protein_coding
Shcbp1	ENSMUSG00000022322.8	91.4387	87.3809	26.8207	-1.6623	0.301318	-5.51675	3.45317e-08	8.85414e-06	chr8	4735975	4779567	protein_coding
Esco2	ENSMUSG00000022034.10	112.764	115.715	26.8259	-2.08764	0.378664	-5.51318	3.52412e-08	8.89704e-06	chr14	65819037	65833994	protein_coding
Kifc1	ENSMUSG00000079553.10	129.095	129.837	48.3959	-1.41839	0.257684	-5.50438	3.70462e-08	9.21104e-06	chr17	33875665	33890661	protein_coding
Mxd3	ENSMUSG00000021485.14	62.6936	64.8986	15.3683	-2.07269	0.377672	-5.48806	4.0636e-08	9.80643e-06	chr13	55325167	55329823	protein_coding
Tsc22d3	ENSMUSG00000031431.13	724.402	640.275	289.362	-1.14845	0.209239	-5.48868	4.04942e-08	9.80643e-06	chrX	140539527	140600659	protein_coding
Brca1	ENSMUSG00000017146.12	290.318	266.438	124.537	-1.08796	0.198719	-5.47486	4.37856e-08	1.04134e-05	chr11	101488763	101551955	protein_coding
Serinc5	ENSMUSG00000021703.9	464.618	317.554	122.515	-1.37895	0.252143	-5.46894	4.5273e-08	1.06133e-05	chr13	92611090	92711947	protein_coding
Brip1	ENSMUSG00000034329.16	112.769	119.444	39.938	-1.57328	0.289176	-5.44057	5.31101e-08	1.22752e-05	chr11	86058137	86201193	protein_coding
Fignl1	ENSMUSG00000035455.12	186.91	153.668	62.0047	-1.2908	0.239819	-5.3824	7.35009e-08	1.67521e-05	chr11	11787430	11808962	protein_coding
Kif20a	ENSMUSG00000003779.15	277.846	295.67	103.067	-1.51547	0.283572	-5.34422	9.08065e-08	2.04128e-05	chr18	34624623	34633265	protein_coding
Lig1	ENSMUSG00000056394.17	519.695	498.175	247.85	-1.00128	0.188108	-5.32288	1.02137e-07	2.26495e-05	chr7	13277282	13311433	protein_coding
Slc43a3	ENSMUSG00000027074.14	313.378	298.217	139.186	-1.09355	0.206395	-5.29835	1.16852e-07	2.52308e-05	chr2	84936578	84958509	protein_coding
Ncapd2	ENSMUSG00000038252.13	990.052	1132.6	675.349	-0.743972	0.140373	-5.29997	1.1582e-07	2.52308e-05	chr6	125168006	125191701	protein_coding
Gfra1	ENSMUSG00000025089.15	43.3425	0	0.323068	15.5459	2.93742	5.29236	1.20746e-07	2.57331e-05	chr19	58235603	58455909	protein_coding
Cdca2	ENSMUSG00000048922.18	185.965	222.04	75.1459	-1.55203	0.293996	-5.27908	1.29834e-07	2.73151e-05	chr14	67676330	67715841	protein_coding
Prim1	ENSMUSG00000025395.14	245.85	208.218	123.572	-0.742845	0.140782	-5.27657	1.31627e-07	2.73418e-05	chr10	128015167	128030037	protein_coding
Melk	ENSMUSG00000035683.13	89.0047	74.5685	21.3196	-1.79515	0.341739	-5.25299	1.49649e-07	3.06968e-05	chr4	44300875	44364675	protein_coding
Dlgap5	ENSMUSG00000037544.14	231.596	197.038	78.263	-1.32558	0.252766	-5.24429	1.56882e-07	3.17832e-05	chr14	47387778	47418407	protein_coding
Stil	ENSMUSG00000028718.16	132.652	151.253	43.4331	-1.8007	0.344446	-5.22781	1.71527e-07	3.41055e-05	chr4	115000158	115043196	protein_coding
Vim	ENSMUSG00000026728.9	877.754	572.802	383.341	-0.579489	0.11087	-5.22677	1.72502e-07	3.41055e-05	chr2	13573926	13582826	protein_coding
Prc1	ENSMUSG00000038943.16	291.194	326.772	115.568	-1.49594	0.287105	-5.21043	1.88406e-07	3.68065e-05	chr7	80294449	80316259	protein_coding
Sgol2a	ENSMUSG00000026039.9	108.877	104.669	33.2965	-1.62792	0.313237	-5.19709	2.02434e-07	3.90816e-05	chr1	57995970	58025899	protein_coding
Troap	ENSMUSG00000032783.9	68.9234	77.8795	21.1593	-1.86543	0.359383	-5.19065	2.09557e-07	3.99863e-05	chr15	99074574	99083409	protein_coding
RP24-286J21.7	ENSMUSG00000110631.1	65.5415	66.7477	13.3758	-2.2852	0.440735	-5.18497	2.1605e-07	4.02883e-05	chr8	121833246	121841178	lincRNA
Ect2	ENSMUSG00000027699.19	137.803	130.351	52.1867	-1.30368	0.25141	-5.18548	2.15459e-07	4.02883e-05	chr3	27097221	27153878	protein_coding
Cdca8	ENSMUSG00000028873.16	187.062	187.406	73.4813	-1.32806	0.256415	-5.17936	2.22649e-07	4.10524e-05	chr4	124918464	124939311	protein_coding
Mcm10	ENSMUSG00000026669.14	194.055	174.196	70.2235	-1.31191	0.253863	-5.16776	2.36916e-07	4.31978e-05	chr2	4989713	5012791	protein_coding
Ercc6l	ENSMUSG00000051220.2	154.778	124.956	56.1317	-1.13949	0.220744	-5.16204	2.4427e-07	4.40492e-05	chrX	102141715	102157091	protein_coding
Kif15	ENSMUSG00000036768.6	256.077	320.051	103.654	-1.61745	0.313879	-5.1531	2.5622e-07	4.57019e-05	chr9	122951045	123018733	protein_coding
Kntc1	ENSMUSG00000029414.11	197.395	257.69	89.2219	-1.52238	0.296058	-5.14219	2.71559e-07	4.7917e-05	chr5	123749715	123821593	protein_coding
Depdc1a	ENSMUSG00000028175.15	38.5208	39.0181	9.0168	-2.09457	0.407798	-5.1363	2.80198e-07	4.84004e-05	chr3	159495432	159529955	protein_coding
Cdca5	ENSMUSG00000024791.10	97.3881	108.823	32.0992	-1.74606	0.33983	-5.13805	2.77603e-07	4.84004e-05	chr19	6084982	6091777	protein_coding
Tagln2	ENSMUSG00000026547.15	600.993	492.669	366.334	-0.427165	0.0833667	-5.12392	2.9924e-07	5.11514e-05	chr1	172500046	172507380	protein_coding
Ccnb2	ENSMUSG00000032218.7	172.88	168.924	49.9151	-1.75223	0.346414	-5.05821	4.23214e-07	7.15974e-05	chr9	70407691	70421547	protein_coding
Muc19	ENSMUSG00000044021.14	30.9676	21.1873	65.0492	1.62504	0.322244	5.04289	4.58565e-07	7.62786e-05	chr15	91838325	91934555	processed_transcript
Cit	ENSMUSG00000029516.19	362.394	390.101	158.038	-1.29691	0.25721	-5.04221	4.60182e-07	7.62786e-05	chr5	115845277	116008947	protein_coding
Aurkb	ENSMUSG00000020897.12	273.178	319.697	169.664	-0.911087	0.181709	-5.01398	5.33161e-07	8.74917e-05	chr11	69045646	69051664	protein_coding
Dhfr	ENSMUSG00000021707.5	161.467	141.391	57.1817	-1.29491	0.258979	-5.00004	5.73171e-07	9.31261e-05	chr13	92354725	92389053	protein_coding
Clspn	ENSMUSG00000042489.15	252.073	264.032	82.874	-1.66254	0.334475	-4.9706	6.67455e-07	0.000107382	chr4	126556934	126593903	protein_coding
Pif1	ENSMUSG00000041064.13	96.2686	90.8636	24.5156	-1.85952	0.376039	-4.945	7.61425e-07	0.00012131	chr9	65587159	65595967	protein_coding
Nuf2	ENSMUSG00000026683.14	136.566	133.045	40.8389	-1.6887	0.342465	-4.93102	8.1801e-07	0.000129073	chr1	169497933	169531464	protein_coding
H1f0	ENSMUSG00000096210.2	83.6194	76.8974	18.1184	-2.08858	0.428212	-4.87745	1.07465e-06	0.000167952	chr15	79028449	79030504	protein_coding
Stmn1	ENSMUSG00000028832.11	142.808	160.745	75.2193	-1.08571	0.225005	-4.82528	1.39807e-06	0.000214635	chr4	134468319	134473843	protein_coding
Plk4	ENSMUSG00000025758.10	203.937	185.781	98.0812	-0.910039	0.188606	-4.82507	1.39951e-06	0.000214635	chr3	40800018	40816883	protein_coding
Mtfr2	ENSMUSG00000019992.8	50.3682	41.3217	11.4091	-1.82849	0.380656	-4.80353	1.5589e-06	0.000234367	chr10	20347769	20361304	protein_coding
Dnmt1	ENSMUSG00000004099.16	1553.42	1407.34	1118.43	-0.328618	0.0683968	-4.80458	1.55074e-06	0.000234367	chr9	20907208	20959888	protein_coding
Med12	ENSMUSG00000079487.11	2380.08	2144.9	2501.83	0.220654	0.0459507	4.80198	1.57102e-06	0.000234367	chrX	101274029	101297465	protein_coding
Tacc3	ENSMUSG00000037313.16	339.739	363.648	212.736	-0.772465	0.161532	-4.78211	1.73463e-06	0.000256444	chr5	33658127	33678995	protein_coding
Wdhd1	ENSMUSG00000037572.17	480.859	440.555	283.535	-0.633424	0.132996	-4.76272	1.91003e-06	0.000279854	chr14	47240943	47276857	protein_coding
Hells	ENSMUSG00000025001.11	332.694	412.194	222.153	-0.887541	0.187067	-4.74452	2.09004e-06	0.000303518	chr19	38930914	38971051	protein_coding
Myo9b	ENSMUSG00000004677.17	1866.89	1767.88	2022.5	0.193864	0.0409515	4.73398	2.20154e-06	0.000316906	chr8	71272713	71360713	protein_coding
Cenpi	ENSMUSG00000031262.12	82.0321	75.5766	28.7106	-1.36632	0.288758	-4.73171	2.22638e-06	0.000317695	chrX	134308083	134362639	protein_coding
Ccnf	ENSMUSG00000072082.6	227.344	200.747	88.8282	-1.16473	0.247188	-4.71192	2.454e-06	0.000347156	chr17	24223231	24251409	protein_coding
Carhsp1	ENSMUSG00000008393.9	244.142	126.441	67.4746	-0.906886	0.193408	-4.68898	2.74576e-06	0.00038511	chr16	8658579	8672155	protein_coding
Kif18a	ENSMUSG00000027115.14	106.231	111.617	56.7447	-0.96802	0.207543	-4.66419	3.09837e-06	0.000430884	chr2	109280737	109341747	protein_coding
Kcnn4	ENSMUSG00000054342.8	391.619	428.715	239.459	-0.835997	0.179406	-4.65982	3.16493e-06	0.000436441	chr7	24370262	24386690	protein_coding
Cdc45	ENSMUSG00000000028.15	141.689	144.786	61.4369	-1.22521	0.263129	-4.65631	3.21927e-06	0.000440235	chr16	18780446	18811987	protein_coding
Gpsm2	ENSMUSG00000027883.15	105.583	44.7018	6.81794	-2.65305	0.570721	-4.64859	3.34213e-06	0.000453259	chr3	108678637	108722309	protein_coding
Pole	ENSMUSG00000007080.14	541.496	619.997	334.652	-0.886868	0.191083	-4.64127	3.46281e-06	0.000465776	chr5	110286305	110337474	protein_coding
Mcm7	ENSMUSG00000029730.16	626.271	623.926	419.837	-0.568594	0.122717	-4.63337	3.59769e-06	0.000479985	chr5	138164582	138172422	protein_coding
Rrm1	ENSMUSG00000030978.10	812.423	761.605	506.643	-0.585717	0.127501	-4.59381	4.35216e-06	0.00057596	chr7	102441694	102469771	protein_coding
Nuggc	ENSMUSG00000061356.13	39.4845	74.1745	10.8478	-2.77978	0.606995	-4.57957	4.6593e-06	0.000606818	chr14	65598545	65648531	protein_coding
Exo1	ENSMUSG00000039748.11	115.004	105.118	47.5022	-1.13794	0.248475	-4.57971	4.65613e-06	0.000606818	chr1	175880580	175913489	protein_coding
Ticam2	ENSMUSG00000056130.9	95.4034	78.1245	26.4325	-1.55444	0.339864	-4.5737	4.79185e-06	0.00061433	chr18	46559154	46574533	protein_coding
Ccne1	ENSMUSG00000002068.16	170.376	118.039	59.9984	-0.960099	0.209914	-4.57378	4.79013e-06	0.00061433	chr7	38097983	38107534	protein_coding
Bard1	ENSMUSG00000026196.7	158.982	153.251	64.9022	-1.22503	0.269151	-4.55147	5.32731e-06	0.000677683	chr1	71027497	71103146	protein_coding
Vsig8	ENSMUSG00000049598.9	34.1053	0	0.344875	15.7066	3.45373	4.54771	5.42337e-06	0.000679407	chr1	172555937	172563717	protein_coding
Sin3b	ENSMUSG00000031622.16	887.924	861.829	1085.19	0.334365	0.073524	4.5477	5.42367e-06	0.000679407	chr8	72723284	72758201	protein_coding
Cdc25c	ENSMUSG00000044201.9	46.9232	46.9433	11.6401	-2.02948	0.446549	-4.5448	5.49875e-06	0.000683595	chr18	34732996	34751533	protein_coding
Fbxo5	ENSMUSG00000019773.7	171.031	143.029	87.1215	-0.723509	0.159812	-4.52726	5.9754e-06	0.000737266	chr10	5799159	5805600	protein_coding
Ttk	ENSMUSG00000038379.15	99.4193	73.754	28.1428	-1.37664	0.305607	-4.50463	6.64886e-06	0.000814237	chr9	83834688	83872389	protein_coding
Rad51	ENSMUSG00000027323.10	147.998	147.593	67.1766	-1.12216	0.250344	-4.48246	7.37867e-06	0.000896918	chr2	119112792	119147445	protein_coding
Sapcd2	ENSMUSG00000026955.13	58.157	38.0465	9.15289	-2.08955	0.46693	-4.47508	7.63823e-06	0.000921643	chr2	25372320	25378213	protein_coding
Mcm2	ENSMUSG00000002870.8	752.001	674.114	464.95	-0.531523	0.119554	-4.44588	8.75308e-06	0.00104845	chr6	88883473	88898780	protein_coding
Cecr2	ENSMUSG00000071226.11	663.134	414.112	144.25	-1.52365	0.343277	-4.43856	9.0561e-06	0.00107689	chr6	120666368	120771190	protein_coding
Dscc1	ENSMUSG00000022422.13	46.9372	44.753	15.1644	-1.5495	0.349816	-4.42945	9.44714e-06	0.00111531	chr15	55076098	55090491	protein_coding
Mad2l1	ENSMUSG00000029910.14	274.761	249.333	157.858	-0.652364	0.147348	-4.42738	9.53846e-06	0.00111804	chr6	66535389	66547220	protein_coding
Spred2	ENSMUSG00000045671.17	153.792	59.1686	20.0055	-1.55417	0.351316	-4.42385	9.69587e-06	0.00112843	chr11	19924374	20024026	protein_coding
Aurka	ENSMUSG00000027496.15	142.072	120.144	55.4718	-1.11409	0.252408	-4.41382	1.01561e-05	0.00117367	chr2	172356189	172370535	protein_coding
Banp	ENSMUSG00000025316.16	373.925	274.04	434.517	0.66411	0.15058	4.41035	1.03205e-05	0.00118433	chr8	121949749	122029258	protein_coding
Fam83d	ENSMUSG00000027654.2	36.6917	35.5917	10.2283	-1.75768	0.400075	-4.39337	1.11606e-05	0.00127043	chr2	158768092	158786637	protein_coding
Wdr76	ENSMUSG00000027242.14	354.221	350.509	235.517	-0.565103	0.128663	-4.39211	1.12256e-05	0.00127043	chr2	121506722	121544860	protein_coding
Irs2	ENSMUSG00000038894.7	521.491	447.906	345.581	-0.373376	0.0858307	-4.35015	1.36047e-05	0.00152914	chr8	10984680	11008458	protein_coding
Dtl	ENSMUSG00000037474.13	217.374	235.791	93.5449	-1.32755	0.305847	-4.34056	1.42118e-05	0.0015865	chr1	191537355	191575544	protein_coding
Wee1	ENSMUSG00000031016.9	187.066	208.929	120.125	-0.790035	0.182901	-4.31946	1.56409e-05	0.00173424	chr7	110122045	110143286	protein_coding
Rad54b	ENSMUSG00000078773.11	65.1773	73.3462	27.7737	-1.3978	0.323899	-4.31555	1.59206e-05	0.0017534	chr4	11558921	11615805	protein_coding
Cdc6	ENSMUSG00000017499.15	166.303	122.593	51.5098	-1.24208	0.288283	-4.30854	1.6434e-05	0.00179788	chr11	98907800	98923940	protein_coding
Basp1	ENSMUSG00000045763.8	58.3402	42.1512	8.78096	-2.25185	0.523579	-4.30089	1.70116e-05	0.00184163	chr15	25363276	25413764	protein_coding
Ckap2	ENSMUSG00000037725.8	95.2625	80.4148	26.6005	-1.59023	0.369797	-4.30028	1.70584e-05	0.00184163	chr8	22168159	22185819	protein_coding
Gen1	ENSMUSG00000051235.10	134.668	168.977	88.1509	-0.941552	0.219426	-4.29097	1.77895e-05	0.00190802	chr12	11238919	11265801	protein_coding
Ska3	ENSMUSG00000021965.3	58.0476	60.0625	16.9784	-1.7988	0.420384	-4.27895	1.87774e-05	0.00200089	chr14	57806560	57826185	protein_coding
Chek1	ENSMUSG00000032113.16	75.5768	75.7491	29.8017	-1.33336	0.31209	-4.27234	1.93429e-05	0.00204785	chr9	36708481	36727065	protein_coding
Tcf19	ENSMUSG00000050410.15	130.405	168.754	76.5011	-1.12991	0.26565	-4.25338	2.10571e-05	0.00221504	chr17	35512733	35516824	protein_coding
Uhrf1	ENSMUSG00000001228.14	502.1	516.834	261.467	-0.979308	0.231074	-4.23808	2.25439e-05	0.00235634	chr17	56303320	56323486	protein_coding
Crhbp	ENSMUSG00000021680.8	43.2882	0.929989	0	-16.5609	3.91113	-4.2343	2.29266e-05	0.00238083	chr13	95431370	95444924	protein_coding
Pbk	ENSMUSG00000022033.9	85.2199	51.8725	13.2526	-1.9316	0.456328	-4.23291	2.30684e-05	0.00238083	chr14	65805836	65817822	protein_coding
E2f7	ENSMUSG00000020185.16	73.8733	69.88	18.9822	-1.85617	0.440784	-4.21108	2.54158e-05	0.00260141	chr10	110745438	110787384	protein_coding
Spc25	ENSMUSG00000005233.16	88.2455	68.5553	24.0156	-1.48597	0.35295	-4.21013	2.55226e-05	0.00260141	chr2	69193894	69206194	protein_coding
Kif20b	ENSMUSG00000024795.11	350.704	381.721	244.099	-0.640859	0.152486	-4.20274	2.63703e-05	0.00267122	chr19	34922360	34975745	protein_coding
Gm10184	ENSMUSG00000066878.4	220.515	215.376	148.459	-0.525136	0.125594	-4.18123	2.89934e-05	0.00291891	chr17	89908510	89910449	protein_coding
Klf11	ENSMUSG00000020653.12	139.928	68.1309	18.626	-1.86831	0.448424	-4.16641	3.0944e-05	0.00304325	chr12	24651273	24662789	protein_coding
Pola1	ENSMUSG00000006678.6	296.737	267.272	141.841	-0.908855	0.218085	-4.16743	3.08049e-05	0.00304325	chrX	93304766	93632155	protein_coding
Smc2	ENSMUSG00000028312.19	589.568	531.426	330.029	-0.682691	0.163864	-4.16621	3.09704e-05	0.00304325	chr4	52439242	52488260	protein_coding
Cenpa	ENSMUSG00000029177.9	506.829	427.964	275.028	-0.637663	0.153019	-4.16721	3.08351e-05	0.00304325	chr5	30666776	30674830	protein_coding
Trmt2a	ENSMUSG00000022721.19	914.606	940.722	1087.59	0.21024	0.0505835	4.1563	3.23448e-05	0.00315939	chr16	18248678	18254772	protein_coding
Fen1	ENSMUSG00000024742.15	378.643	329.127	216.203	-0.600667	0.144723	-4.15045	3.3183e-05	0.00322208	chr19	10199131	10204169	protein_coding
Tipin	ENSMUSG00000032397.7	196.974	179.034	109.18	-0.719707	0.173567	-4.14657	3.37492e-05	0.00325779	chr9	64281580	64305424	protein_coding
Fancd2	ENSMUSG00000034023.16	152.172	158.196	68.4398	-1.20336	0.290809	-4.13799	3.50361e-05	0.00335487	chr6	113531681	113597017	protein_coding
Gtf3c2	ENSMUSG00000106864.3	1392.62	1301.82	1515.51	0.220611	0.0533243	4.13716	3.51638e-05	0.00335487	chr5	31156004	31180144	protein_coding
RP23-222K9.2	ENSMUSG00000046341.5	59.6559	70.343	36.2558	-0.943962	0.229257	-4.11748	3.83043e-05	0.00363337	chr4	69925629	69926079	processed_pseudogene
Cenpl	ENSMUSG00000026708.16	112.586	92.9066	50.8613	-0.857121	0.2086	-4.10893	3.975e-05	0.00374884	chr1	161070712	161086724	protein_coding
Rbl1	ENSMUSG00000027641.13	519.616	439.94	322.63	-0.443513	0.107991	-4.10696	4.00909e-05	0.00375938	chr2	157145892	157204534	protein_coding
Ccdc18	ENSMUSG00000056531.11	60.2678	77.4356	31.4926	-1.27518	0.311561	-4.09286	4.2608e-05	0.00397272	chr5	108132874	108233628	protein_coding
Arhgap19	ENSMUSG00000025154.14	262.13	227.328	98.5428	-1.20082	0.294012	-4.08427	4.42153e-05	0.00409928	chr19	41766587	41802084	protein_coding
RP23-461C4.3	ENSMUSG00000034773.16	56.5233	64.247	19.1644	-1.72372	0.423233	-4.07274	4.64625e-05	0.00428342	chr11	102248881	102265187	protein_coding
RP23-149E24.9	ENSMUSG00000084133.1	18.68	17.7223	3.13335	-2.42524	0.596524	-4.06562	4.7904e-05	0.00439165	chr4	118942059	118943352	processed_pseudogene
Rbm28	ENSMUSG00000029701.15	763.29	714.667	888.007	0.314258	0.0773577	4.0624	4.85704e-05	0.004428	chr6	29123575	29165006	protein_coding
U2af2	ENSMUSG00000030435.16	1314.73	1273.82	1499.46	0.232276	0.0572343	4.05833	4.9424e-05	0.00448093	chr7	5062142	5079938	protein_coding
Kifc5b	ENSMUSG00000024301.9	117.42	114.856	63.3757	-0.850664	0.209934	-4.05205	5.07708e-05	0.00457774	chr17	26917090	26932579	protein_coding
Cdkn2c	ENSMUSG00000028551.14	168.704	151.653	74.6172	-1.02377	0.252994	-4.04662	5.19618e-05	0.00465953	chr4	109660875	109667189	protein_coding
Txndc5	ENSMUSG00000038991.17	1108.72	1074.37	776.746	-0.470392	0.116638	-4.03293	5.50848e-05	0.00491272	chr13	38500078	38528824	protein_coding
Nsl1	ENSMUSG00000062510.12	91.4664	88.1458	43.3148	-1.01286	0.252965	-4.00395	6.22928e-05	0.00552458	chr1	191063011	191086474	protein_coding
Srrt	ENSMUSG00000037364.12	1930.91	1908.91	2236.75	0.227233	0.0567697	4.00272	6.26186e-05	0.00552458	chr5	137295703	137307674	protein_coding
RP24-226N16.1	ENSMUSG00000109086.1	28.0312	25.4205	8.11545	-1.60317	0.403489	-3.97328	7.08904e-05	0.00622092	chr7	57878805	57881226	processed_pseudogene
Sec24d	ENSMUSG00000039234.11	96.2692	102.896	38.3355	-1.4256	0.359044	-3.97054	7.17104e-05	0.0062594	chr3	123267454	123365641	protein_coding
Gcsam	ENSMUSG00000022659.13	31.8347	46.0415	5.87054	-2.93023	0.744114	-3.93788	8.2205e-05	0.00713748	chr16	45610379	45622867	protein_coding
Ankle1	ENSMUSG00000046295.13	65.2592	87.3646	27.472	-1.65137	0.422526	-3.90832	9.29389e-05	0.00802698	chr8	71406009	71409904	protein_coding
Ska1	ENSMUSG00000036223.15	43.0883	30.0643	8.52575	-1.78626	0.457574	-3.90375	9.47137e-05	0.00813744	chr18	74195298	74207818	protein_coding
RP23-253N17.1	ENSMUSG00000045414.7	78.1209	43.9045	19.7967	-1.16686	0.299841	-3.89159	9.9588e-05	0.00846756	chr9	94517863	94538081	protein_coding
Atad5	ENSMUSG00000017550.14	321.086	324.79	188.683	-0.781212	0.200712	-3.8922	9.93395e-05	0.00846756	chr11	80089399	80135794	protein_coding
AC102494.1	ENSMUSG00000048574.9	26.2288	21.1332	5.92464	-1.91082	0.492009	-3.8837	0.000102877	0.00870213	chr7	42105898	42107185	processed_pseudogene
Sik1	ENSMUSG00000024042.6	594.564	690.424	270.383	-1.3517	0.348615	-3.87736	0.000105597	0.00884828	chr17	31844247	31855792	protein_coding
Sorbs3	ENSMUSG00000022091.6	45.4597	20.4091	51.5753	1.33943	0.345578	3.87592	0.000106223	0.00884828	chr14	70180467	70211989	protein_coding
Cdca4	ENSMUSG00000047832.9	430.847	409.557	330.53	-0.298472	0.0769845	-3.87704	0.000105736	0.00884828	chr12	112820228	112829423	protein_coding
Psrc1	ENSMUSG00000068744.12	46.3388	39.8123	13.8887	-1.49236	0.385818	-3.86803	0.000109716	0.00909316	chr3	108383838	108388231	protein_coding
Cep128	ENSMUSG00000061533.16	268.381	278.825	169.515	-0.713401	0.185379	-3.84834	0.000118921	0.00980654	chr12	90998491	91384409	protein_coding
Sdccag3	ENSMUSG00000026927.17	667.373	627.473	779.352	0.313187	0.0816062	3.83778	0.00012415	0.0101865	chr2	26382801	26389316	protein_coding
Sgol1	ENSMUSG00000023940.14	100.977	80.8648	24.0568	-1.73865	0.45318	-3.83655	0.000124773	0.0101867	chr17	53674785	53689333	protein_coding
Timeless	ENSMUSG00000039994.15	381.353	345.744	219.951	-0.651336	0.170086	-3.82945	0.000128428	0.0104332	chr10	128232064	128252941	protein_coding
Slc14a1	ENSMUSG00000059336.14	426.46	307.118	186.975	-0.723289	0.189318	-3.82049	0.000133186	0.0107664	chr18	78100090	78142119	protein_coding
Eme1	ENSMUSG00000039055.4	74.0006	76.4316	32.8482	-1.22284	0.320221	-3.81875	0.000134128	0.0107894	chr11	94644995	94653964	protein_coding
Trip13	ENSMUSG00000021569.10	95.1784	89.0042	42.8698	-1.03411	0.271456	-3.80948	0.000139262	0.0111477	chr13	73911346	73937784	protein_coding
Cnot3	ENSMUSG00000035632.16	947.181	923.266	1089.07	0.237388	0.0625134	3.7974	0.000146221	0.011648	chr7	3645267	3661109	protein_coding
Stac	ENSMUSG00000032502.8	41.8874	0.339834	0	-15.3016	4.03978	-3.78772	0.000152036	0.0119948	chr9	111561436	111690348	protein_coding
Tpst2	ENSMUSG00000029344.14	606.516	831.155	994.363	0.257845	0.0680694	3.78798	0.00015188	0.0119948	chr5	112276690	112315361	protein_coding
Leng8	ENSMUSG00000035545.13	2524.36	2496.16	3051.53	0.288718	0.0762525	3.78635	0.000152878	0.0120035	chr7	4137038	4148177	protein_coding
Gtpbp2	ENSMUSG00000023952.13	1371.16	1318.02	1696.75	0.364843	0.0964061	3.78444	0.000154058	0.0120385	chr17	46161031	46169370	protein_coding
Gtse1	ENSMUSG00000022385.11	131.58	102.596	39.8596	-1.35345	0.359208	-3.76788	0.000164642	0.0127442	chr15	85859744	85876573	protein_coding
Cenpn	ENSMUSG00000031756.5	108.857	100.136	40.4929	-1.29111	0.34264	-3.76812	0.000164481	0.0127442	chr8	116921729	116941507	protein_coding
Endou	ENSMUSG00000022468.12	92.111	65.0168	18.6967	-1.80773	0.48307	-3.74218	0.000182434	0.0140552	chr15	97711014	97731339	protein_coding
Snapc4	ENSMUSG00000036281.13	716.899	668.546	838.492	0.32799	0.0879346	3.72993	0.00019153	0.014687	chr2	26362764	26380653	protein_coding
Gas2l3	ENSMUSG00000074802.11	66.7648	66.9811	17.1553	-1.94127	0.521131	-3.7251	0.000195234	0.0149014	chr10	89408822	89443967	protein_coding
Myb	ENSMUSG00000019982.15	360.9	177.358	69.5548	-1.3432	0.361554	-3.71506	0.000203158	0.0154344	chr10	21124934	21160984	protein_coding
Ezh2	ENSMUSG00000029687.16	500.042	524.577	326.342	-0.681844	0.183659	-3.71256	0.000205171	0.0155155	chr6	47530138	47595341	protein_coding
Xkr5	ENSMUSG00000039814.15	21.6446	26.715	6.58977	-1.96612	0.53228	-3.69378	0.000220944	0.0166316	chr8	18932728	18950975	protein_coding
Lrr1	ENSMUSG00000034883.9	19.7944	14.5817	2.56031	-2.49955	0.684713	-3.65051	0.000261716	0.0196108	chr12	69168813	69179009	protein_coding
H1fx	ENSMUSG00000044927.6	18.2555	27.8281	2.92699	-3.24228	0.889068	-3.64683	0.000265499	0.0198039	chr6	87980420	87981637	protein_coding
RP24-264B23.2	ENSMUSG00000112980.1	67.5964	64.4819	24.2054	-1.39605	0.385089	-3.62527	0.000288659	0.0214339	chr12	116401946	116405210	bidirectional_promoter_lncRNA
Dhrs3	ENSMUSG00000066026.14	34.8668	19.0896	4.07832	-2.23498	0.618781	-3.6119	0.00030396	0.0222678	chr4	144892826	144928209	protein_coding
Cdkn3	ENSMUSG00000037628.10	50.1321	44.549	11.372	-1.94897	0.539516	-3.61244	0.000303326	0.0222678	chr14	46760540	46771669	protein_coding
Atxn2l	ENSMUSG00000032637.15	2266.78	2173.31	2614.77	0.265568	0.0735125	3.61256	0.00030319	0.0222678	chr7	126491707	126503437	protein_coding
Dnaja1	ENSMUSG00000028410.13	394.943	301.941	512.052	0.765669	0.212111	3.60975	0.000306489	0.0223533	chr4	40722149	40737149	protein_coding
Polh	ENSMUSG00000023953.8	263.972	283.455	196.955	-0.516832	0.14349	-3.60186	0.000315945	0.022941	chr17	46172003	46202625	protein_coding
Hsph1	ENSMUSG00000029657.15	650.069	422.686	869.812	1.04181	0.289513	3.5985	0.000320059	0.0231373	chr5	149614286	149636376	protein_coding
Cenpm	ENSMUSG00000068101.11	53.7886	50.9117	20.4837	-1.29554	0.361388	-3.58491	0.000337201	0.0242696	chr15	82233778	82244748	protein_coding
Myadm	ENSMUSG00000068566.12	442.019	171.01	83.8739	-1.02958	0.287431	-3.582	0.00034097	0.0244337	chr7	3289079	3300442	protein_coding
Sdc1	ENSMUSG00000020592.14	79.3602	68.6466	19.8533	-1.80623	0.505632	-3.57223	0.000353959	0.0252542	chr12	8771322	8793715	protein_coding
Msh3	ENSMUSG00000014850.15	386.028	371.313	276.556	-0.423293	0.118623	-3.56838	0.000359191	0.0255166	chr13	92211871	92355003	protein_coding
Nsun5	ENSMUSG00000000916.15	304.209	284.556	351.739	0.311966	0.0874881	3.56581	0.000362734	0.0256572	chr5	135369952	135376805	protein_coding
Cep89	ENSMUSG00000023072.14	330.431	377.736	270.986	-0.480932	0.135025	-3.56178	0.000368345	0.0259422	chr7	35397034	35438689	protein_coding
Kif24	ENSMUSG00000028438.16	107.11	133.254	65.8677	-1.00858	0.284287	-3.54773	0.000388563	0.0272492	chr4	41390744	41464887	protein_coding
Gatm	ENSMUSG00000027199.14	75.1261	21.0049	3.59736	-2.43057	0.685986	-3.54318	0.000395333	0.027606	chr2	122594466	122611303	protein_coding
Rad54l	ENSMUSG00000028702.15	181.355	183.96	101.545	-0.850039	0.240596	-3.53306	0.000410775	0.0285628	chr4	116094263	116123690	protein_coding
Btrc	ENSMUSG00000025217.15	408.082	469.08	372.13	-0.333276	0.0945538	-3.52472	0.000423935	0.0293535	chr19	45363733	45530013	protein_coding
Prr14	ENSMUSG00000030822.15	908.401	827.316	978.835	0.242414	0.0688654	3.52011	0.000431373	0.029743	chr7	127459610	127476759	protein_coding
Nav1	ENSMUSG00000009418.15	30.7311	5.6324	31.7676	2.51974	0.718037	3.50921	0.000449448	0.030731	chr1	135434579	135607295	protein_coding
Cenph	ENSMUSG00000045273.8	68.3705	70.3538	36.1044	-0.941258	0.268173	-3.50989	0.000448295	0.030731	chr13	100759673	100775899	protein_coding
S1pr2	ENSMUSG00000043895.6	66.8321	86.6064	24.0273	-1.83874	0.524432	-3.50615	0.000454647	0.0309575	chr9	20962360	20976781	protein_coding
Rfc5	ENSMUSG00000029363.14	254.652	220.618	152.178	-0.539159	0.153952	-3.50211	0.000461582	0.0312998	chr5	117378102	117389047	protein_coding
Stag3	ENSMUSG00000036928.14	17.0428	35.1154	12.1695	-1.54295	0.441224	-3.49698	0.000470549	0.0317766	chr5	138280239	138312393	protein_coding
RP23-18J12.1	ENSMUSG00000085615.2	35.5124	58.2976	32.0176	-0.875173	0.250385	-3.49531	0.000473516	0.0318459	chr14	122103429	122106974	lincRNA
Eldr	ENSMUSG00000087060.7	16.9058	20.344	5.48205	-1.81504	0.519727	-3.4923	0.000478886	0.0320756	chr11	16935153	16951282	processed_transcript
Ddx39b	ENSMUSG00000019432.15	1604.46	1560.13	1815.23	0.216134	0.0619084	3.49119	0.000480876	0.0320779	chr17	35241745	35253707	protein_coding
RP23-162H9.2	ENSMUSG00000083668.1	69.5821	70.681	32.4852	-1.1086	0.318912	-3.4762	0.000508568	0.0335165	chrX	121334987	121336574	processed_pseudogene
Hmgb2	ENSMUSG00000054717.7	298.303	305.289	224.552	-0.443602	0.127565	-3.47745	0.000506215	0.0335165	chr8	57511906	57515999	protein_coding
Stk25	ENSMUSG00000026277.14	762.724	661.39	838.753	0.343028	0.0986571	3.47697	0.000507112	0.0335165	chr1	93619750	93658659	protein_coding
Hmgb3	ENSMUSG00000015217.11	73.12	42.5961	17.9092	-1.23011	0.354292	-3.47202	0.000516564	0.0337721	chrX	71555917	71560676	protein_coding
Pask	ENSMUSG00000026274.11	115.827	124.204	58.751	-1.07294	0.309024	-3.47204	0.000516522	0.0337721	chr1	93308769	93343482	protein_coding
Acap1	ENSMUSG00000001588.12	2138.29	2208.43	2725.43	0.302556	0.0871915	3.47002	0.000520421	0.0338893	chr11	69881566	69895539	protein_coding
Aunip	ENSMUSG00000078521.2	28.8711	17.2188	4.07308	-1.98855	0.573551	-3.46708	0.000526147	0.0341267	chr4	134510998	134523927	protein_coding
Polq	ENSMUSG00000034206.15	251.134	292.507	170.811	-0.774254	0.223784	-3.45983	0.000540509	0.0349203	chr16	37011785	37095417	protein_coding
2010110K18Rik	ENSMUSG00000097755.1	10.9625	15.2894	3.11154	-2.22963	0.645344	-3.45494	0.000550412	0.0353683	chr18	34751808	34758685	lincRNA
AC107815.5	ENSMUSG00000083396.1	275.287	212.375	303.232	0.51827	0.150037	3.45429	0.000551754	0.0353683	chr7	140890886	140892080	processed_pseudogene
Sgk1	ENSMUSG00000019970.15	111.332	23.7784	7.23348	-1.70455	0.494869	-3.44444	0.000572236	0.0365385	chr10	21882183	21999903	protein_coding
Ddias	ENSMUSG00000030641.10	61.9822	53.3158	27.3634	-0.958233	0.278997	-3.43456	0.000593513	0.0377502	chr7	92857524	92874247	protein_coding
Oip5	ENSMUSG00000072980.3	46.012	45.4213	18.7104	-1.24614	0.363288	-3.43017	0.000603207	0.0380716	chr2	119609511	119618469	protein_coding
Safb	ENSMUSG00000071054.12	1528.72	1517.15	1757.9	0.213128	0.0621315	3.43027	0.000602971	0.0380716	chr17	56584824	56606294	protein_coding
P2ry12	ENSMUSG00000036353.13	25.5542	41.2846	15.7019	-1.42683	0.416716	-3.42399	0.000617093	0.0387988	chr3	59216271	59262871	protein_coding
Gdi1	ENSMUSG00000015291.10	1462.56	1380.97	1712.81	0.309921	0.0905905	3.42112	0.000623634	0.0390604	chrX	74304997	74311862	protein_coding
RP24-383P22.2	ENSMUSG00000113128.1	10.8835	13.9372	2.56031	-2.42472	0.709813	-3.416	0.000635484	0.0396513	chr13	3899208	3900248	TEC
RP23-376B19.2	ENSMUSG00000041406.14	114.773	127.115	83.445	-0.594773	0.174238	-3.41357	0.00064118	0.0398552	chr1	163945992	163994796	protein_coding
Hbp1	ENSMUSG00000002996.17	602.099	620.574	505.59	-0.299153	0.088269	-3.3891	0.000701218	0.0434226	chr12	31926253	31950535	protein_coding
Gabbr1	ENSMUSG00000024462.17	645.657	490.713	791.284	0.689484	0.203632	3.38594	0.000709345	0.0437608	chr17	37045965	37075067	protein_coding
Dut	ENSMUSG00000027203.15	228.609	225.127	163.063	-0.47126	0.139256	-3.38412	0.000714069	0.0438872	chr2	125247189	125258608	protein_coding
Prdx4	ENSMUSG00000025289.15	152.655	159.597	94.6724	-0.749838	0.222119	-3.37585	0.000735888	0.0450594	chrX	155323917	155340754	protein_coding
Suv39h1	ENSMUSG00000039231.18	431.947	374.622	280.791	-0.417648	0.123908	-3.37062	0.000749987	0.0455825	chrX	8061170	8074760	protein_coding
Ppm1d	ENSMUSG00000020525.17	290.035	288.634	225.061	-0.357523	0.106054	-3.37114	0.000748586	0.0455825	chr11	85311243	85347066	protein_coding
Dvl3	ENSMUSG00000003233.12	674.9	665.909	765.054	0.205064	0.0609454	3.36471	0.000766236	0.0463983	chr16	20516981	20534010	protein_coding
Asf1b	ENSMUSG00000005470.8	175.584	151.225	82.6903	-0.866583	0.257817	-3.36123	0.000775956	0.0464724	chr8	83955506	83970197	protein_coding
Arhgef1	ENSMUSG00000040940.18	3567.05	3493.94	4215.2	0.269876	0.0802477	3.36304	0.000770901	0.0464724	chr7	24902911	24926594	protein_coding
Ptpn18	ENSMUSG00000026126.15	482.488	563.098	660.402	0.222537	0.0661895	3.36212	0.000773464	0.0464724	chr1	34459761	34475733	protein_coding
Rpa2	ENSMUSG00000028884.14	285.221	240.303	174.138	-0.460568	0.137202	-3.35686	0.000788315	0.0470409	chr4	132768331	132778752	protein_coding
Dnaja4	ENSMUSG00000032285.15	68.5609	57.6367	119.206	1.05255	0.313754	3.3547	0.000794523	0.0472395	chr9	54698872	54716315	protein_coding
Fanci	ENSMUSG00000039187.16	159.373	157.25	85.9347	-0.864074	0.257923	-3.35012	0.000807771	0.0478539	chr7	79391928	79450264	protein_coding
Recql4	ENSMUSG00000033762.8	120.292	86.2593	49.3085	-0.790311	0.236083	-3.3476	0.000815135	0.0481164	chr15	76703552	76710548	protein_coding
Etv5	ENSMUSG00000013089.15	94.9347	45.6238	20.3096	-1.18481	0.354189	-3.34513	0.000822453	0.0483744	chr16	22381308	22439719	protein_coding
Tube1	ENSMUSG00000019845.8	84.4726	116.528	74.4864	-0.648411	0.193982	-3.34263	0.000829875	0.0486366	chr10	39133975	39152542	protein_coding
Nxf1	ENSMUSG00000010097.14	1779.44	1768.39	2019.47	0.188846	0.0566144	3.33566	0.000850984	0.0496963	chr19	8757072	8772475	protein_coding
Fam46c	ENSMUSG00000044468.14	413.93	224.397	97.0631	-1.21214	0.363528	-3.33439	0.000854867	0.049746	chr3	100451627	100489324	protein_coding
Ndc80	ENSMUSG00000024056.9	157.969	129.342	74.0272	-0.800095	0.240151	-3.33164	0.000863371	0.049887	chr17	71496099	71526857	protein_coding
Mms22l	ENSMUSG00000045751.16	236.792	265.798	177.658	-0.579917	0.17402	-3.33248	0.000860762	0.049887	chr4	24496450	24602950	protein_coding
Tmem9	ENSMUSG00000026411.17	139.783	119.707	77.7102	-0.60963	0.183733	-3.31803	0.000906558	0.0521987	chr1	136008149	136035342	protein_coding
Gng12	ENSMUSG00000036402.13	92.4187	57.0556	22.5905	-1.34963	0.407032	-3.31579	0.000913857	0.0524168	chr6	66896396	67021350	protein_coding
Cpd	ENSMUSG00000020841.5	254.865	169.359	69.8778	-1.27143	0.383548	-3.31491	0.000916734	0.0524168	chr11	76778423	76847018	protein_coding
Lgals1	ENSMUSG00000068220.6	108.13	55.6993	28.8927	-0.920275	0.278086	-3.30932	0.000935235	0.0532889	chr15	78926724	78930465	protein_coding
Ctsa	ENSMUSG00000017760.16	1170.85	1094.43	1276.45	0.218598	0.0661455	3.30481	0.000950409	0.0539661	chr2	164832872	164841032	protein_coding
Gpi1	ENSMUSG00000036427.5	1473.21	1495.94	1766.94	0.239272	0.0726392	3.29399	0.000987769	0.0558941	chr7	34201329	34230336	protein_coding
RP24-465N15.1	ENSMUSG00000098090.7	68.835	85.0111	53.4046	-0.646574	0.196515	-3.2902	0.00100118	0.0562648	chr17	94750099	94775132	transcribed_unprocessed_pseudogene
Surf2	ENSMUSG00000014873.15	411.581	416.478	502.796	0.275427	0.0836974	3.29074	0.000999223	0.0562648	chr2	26916366	26920183	protein_coding
Tmem132e	ENSMUSG00000020701.12	73.9298	0.313599	0	-21.8756	6.66338	-3.28296	0.00102722	0.0575311	chr11	82388899	82446332	protein_coding
Cenpk	ENSMUSG00000021714.15	39.3287	28.3669	9.81802	-1.49754	0.460948	-3.24883	0.0011588	0.0644706	chr13	104228610	104252392	protein_coding
Lockd	ENSMUSG00000098318.7	57.3832	64.5145	32.1262	-0.995652	0.306741	-3.24591	0.00117077	0.0644706	chr6	134929091	134956798	lincRNA
Knstrn	ENSMUSG00000027331.15	202.825	193.764	117.056	-0.730596	0.225035	-3.24658	0.001168	0.0644706	chr2	118814002	118853957	protein_coding
Nup37	ENSMUSG00000035351.16	103.75	96.6991	60.0053	-0.687892	0.211911	-3.24613	0.00116984	0.0644706	chr10	88146991	88178390	protein_coding
Hspa8	ENSMUSG00000015656.17	697.188	634.116	806.835	0.345425	0.106416	3.24599	0.00117042	0.0644706	chr9	40800983	40810087	protein_coding
Strn4	ENSMUSG00000030374.15	938.989	903.726	1052.53	0.222542	0.0687459	3.23717	0.0012072	0.0662545	chr7	16815888	16840931	protein_coding
Mir142hg	ENSMUSG00000084796.1	86.8678	73.6796	106.11	0.528763	0.163673	3.2306	0.00123532	0.0673473	chr11	87755576	87757270	lincRNA
Ddx23	ENSMUSG00000003360.15	1105.01	1054.74	1191.6	0.174383	0.0539709	3.23106	0.00123334	0.0673473	chr15	98645133	98662894	protein_coding
Vcam1	ENSMUSG00000027962.14	219.189	39.4694	9.03337	-2.09768	0.650162	-3.22639	0.00125363	0.0680942	chr3	116109948	116129688	protein_coding
Tyms	ENSMUSG00000025747.12	135.139	117.392	58.3278	-0.99943	0.309848	-3.22555	0.00125731	0.0680942	chr5	30058201	30073617	protein_coding
Adcy6	ENSMUSG00000022994.9	113.571	4.57586	13.8309	1.62002	0.502696	3.22266	0.00127009	0.0685596	chr15	98589972	98610076	protein_coding
Mcm4	ENSMUSG00000022673.5	743.446	714.281	557.693	-0.35484	0.110348	-3.21564	0.00130153	0.0700265	chr16	15623896	15637400	protein_coding
Ppp2r5b	ENSMUSG00000024777.9	214.957	162.087	210.066	0.379961	0.118198	3.2146	0.00130626	0.0700513	chr19	6227764	6235872	protein_coding
Gsk3a	ENSMUSG00000057177.12	704.785	599.694	692.377	0.201245	0.0626224	3.21363	0.0013107	0.0700604	chr7	25228257	25237851	protein_coding
Leprotl1	ENSMUSG00000031513.8	162.055	123.588	76.0193	-0.694175	0.216482	-3.20662	0.00134302	0.0715551	chr8	34135571	34147033	protein_coding
Ttf2	ENSMUSG00000033222.16	376.739	424.025	343.626	-0.298272	0.0930858	-3.20426	0.00135408	0.071911	chr3	100938859	100969663	protein_coding
Slc15a3	ENSMUSG00000024737.2	197.171	96.7784	50.201	-0.942282	0.294754	-3.19685	0.00138939	0.0735481	chr19	10839726	10859362	protein_coding
D2hgdh	ENSMUSG00000073609.9	296.001	272.379	358.442	0.394589	0.123544	3.1939	0.00140363	0.074063	chr1	93824908	93852348	protein_coding
RP23-13G1.9	ENSMUSG00000111839.1	50.5576	8.94463	1.89236	-2.27971	0.714464	-3.1908	0.00141879	0.0742276	chr9	83008602	83042603	lincRNA
Ttbk1	ENSMUSG00000015599.9	140.56	50.8907	97.9281	0.940249	0.294704	3.19049	0.00142032	0.0742276	chr17	46442447	46487675	protein_coding
Wdr62	ENSMUSG00000037020.16	136.691	115.152	76.4494	-0.594191	0.186198	-3.19117	0.00141697	0.0742276	chr7	30240137	30280419	protein_coding
E2f1	ENSMUSG00000027490.17	160.159	182.398	130.62	-0.471324	0.14781	-3.18871	0.00142911	0.0744496	chr2	154559406	154569892	protein_coding
Gins2	ENSMUSG00000031821.11	97.3014	73.8993	36.2288	-1.01529	0.318728	-3.18546	0.00144527	0.0750532	chr8	120578632	120589304	protein_coding
RP23-356P21.1	ENSMUSG00000112808.1	160.01	172.334	129.922	-0.400391	0.12583	-3.18201	0.00146258	0.0757128	chr10	26107788	26108421	processed_pseudogene
Dqx1	ENSMUSG00000009145.6	92.064	80.2356	122.789	0.615771	0.19418	3.17114	0.0015184	0.0783551	chr6	83057843	83067318	protein_coding
Ldb1	ENSMUSG00000025223.14	1325.54	1305.83	1516.13	0.213152	0.0672761	3.16831	0.00153327	0.0788746	chr19	46032592	46045214	protein_coding
Nucks1	ENSMUSG00000026434.12	1151.98	1143.48	932.058	-0.295168	0.093252	-3.16527	0.00154938	0.0794542	chr1	131910533	131936321	protein_coding
Plk-ps1	ENSMUSG00000083907.2	16.7881	17.9201	5.98725	-1.52904	0.483475	-3.16261	0.0015636	0.0799337	chr5	35554183	35555970	processed_pseudogene
H2afx	ENSMUSG00000049932.3	355.614	375.928	257.094	-0.545363	0.173159	-3.1495	0.0016355	0.0833495	chr9	44334693	44336077	protein_coding
Calr	ENSMUSG00000003814.8	1327.51	1192.78	1445	0.274329	0.0871297	3.14852	0.00164102	0.083372	chr8	84841849	84846934	protein_coding
Ppp1r12c	ENSMUSG00000019254.16	1041.82	1105.55	1266.5	0.196331	0.0624024	3.14621	0.00165403	0.0837737	chr7	4481519	4501680	protein_coding
Kpna2	ENSMUSG00000018362.14	173.317	170.286	124.908	-0.441128	0.140294	-3.1443	0.00166485	0.0838044	chr11	106988628	106999541	protein_coding
Ipo11	ENSMUSG00000042590.16	345.268	350.764	275.126	-0.345328	0.10982	-3.1445	0.00166372	0.0838044	chr13	106794438	106936958	protein_coding
Aen	ENSMUSG00000030609.18	307.574	237.671	295.928	0.312302	0.0994144	3.14142	0.00168133	0.0843751	chr7	78895853	78911209	protein_coding
Hmg20b	ENSMUSG00000020232.17	574.529	565.94	677.382	0.259449	0.0826176	3.14036	0.00168742	0.0844227	chr10	81346047	81350480	protein_coding
Ctse	ENSMUSG00000004552.16	449.162	296.328	234.903	-0.340979	0.108731	-3.13598	0.00171281	0.0854323	chr1	131638305	131675505	protein_coding
RP23-320F19.2	ENSMUSG00000059027.14	14.7095	26.7366	5.72071	-2.25029	0.718713	-3.131	0.00174214	0.0866318	chr4	109651528	109657853	processed_transcript
Ulk3	ENSMUSG00000032308.9	605.308	564.465	702.364	0.316744	0.101364	3.12482	0.00177914	0.0882047	chr9	57589451	57596233	protein_coding
Arhgap11a	ENSMUSG00000041219.14	526.233	624.021	476.669	-0.384367	0.123079	-3.12292	0.00179064	0.0885075	chr2	113831491	113848661	protein_coding
Pxdc1	ENSMUSG00000021411.16	528.695	400.203	475.973	0.247411	0.0793032	3.11981	0.00180969	0.0891802	chr13	34627833	34653486	protein_coding
Fcgrt	ENSMUSG00000003420.8	193.07	51.4648	73.5083	0.509817	0.163467	3.11878	0.00181599	0.0892228	chr7	45092989	45103851	protein_coding
RP23-335F6.3	ENSMUSG00000051721.6	145.293	145.682	201.045	0.468264	0.150671	3.10786	0.00188447	0.0923107	chr12	4843302	4860043	protein_coding
Adnp2	ENSMUSG00000053950.10	417.916	447.127	370.61	-0.268829	0.086636	-3.10297	0.00191591	0.0935716	chr18	80126310	80151482	protein_coding
Upf1	ENSMUSG00000058301.8	1305.93	1167.95	1327.09	0.185153	0.0597655	3.098	0.00194832	0.094872	chr8	70331524	70353278	protein_coding
Map3k20	ENSMUSG00000004085.14	143.609	114.631	57.2713	-0.991616	0.320331	-3.0956	0.00196413	0.0953593	chr2	72285636	72442610	protein_coding
Acin1	ENSMUSG00000022185.19	2897.24	2881.16	3301.81	0.195519	0.063198	3.09376	0.0019764	0.0956717	chr14	54642160	54686931	protein_coding
RP23-38J11.2	ENSMUSG00000083392.1	83.4602	59.6683	92.6032	0.638383	0.20658	3.09024	0.00199996	0.0965277	chrX	112162553	112163747	processed_pseudogene
Ube2e3	ENSMUSG00000027011.14	191.866	212.248	151.149	-0.482246	0.156263	-3.08612	0.0020279	0.0972793	chr2	78868123	78921293	protein_coding
Atl2	ENSMUSG00000059811.13	545.523	579.703	454.085	-0.349214	0.113153	-3.08621	0.00202725	0.0972793	chr17	79848389	79896123	protein_coding
Arfrp1	ENSMUSG00000038671.15	589.916	589.237	708.076	0.266974	0.0865303	3.08532	0.00203332	0.0972793	chr2	181357689	181365404	protein_coding
Haus1	ENSMUSG00000041840.7	118.743	132.823	92.9896	-0.522455	0.169455	-3.08314	0.00204828	0.0974803	chr18	77757566	77767780	protein_coding
Elk1	ENSMUSG00000009406.13	263.626	266.765	321.265	0.268017	0.0869345	3.08298	0.0020494	0.0974803	chrX	20933394	20950608	protein_coding

## Sheet: young MZ WT vs tumor
Supplemental Table 2J. Deseq 2 comparison of young marginal zone B-cells from wild type mice and tumor samples.
symbol	id	baseMean30samp	baseMean_ymmzbwtp	baseMean_tumorp53	log2FcMAP	lfcSE	stat	pvalue	padj	chrom	start	end	geneType
Ccr6	ENSMUSG00000040899.14	687.663	683.509	12.9887	-5.75297	0.174397	-32.9877	1.21805e-238	2.84597e-234	chr17	8236042	8257141	protein_coding
RP23-423B21.6	ENSMUSG00000109243.1	365.782	653.482	62.7902	-3.37487	0.102826	-32.8212	2.93069e-236	3.42378e-232	chr7	81874203	81876520	TEC
Pkib	ENSMUSG00000019876.15	359.169	510.572	51.838	-3.29375	0.109628	-30.0448	2.55464e-198	1.98964e-194	chr10	57631980	57741112	protein_coding
Pxdc1	ENSMUSG00000021411.16	528.695	396.192	13.6825	-4.84935	0.16554	-29.2941	1.23324e-188	7.20367e-185	chr13	34627833	34653486	protein_coding
Pik3r4	ENSMUSG00000032571.14	1389.98	2101.05	553.256	-1.92451	0.0675243	-28.501	1.13766e-178	5.31628e-175	chr9	105642977	105687657	protein_coding
Ank1	ENSMUSG00000031543.18	428.782	29.2955	2048.41	6.12807	0.220071	27.8458	1.20973e-170	4.71089e-167	chr8	22974843	23150497	protein_coding
Hs3st1	ENSMUSG00000051022.7	235.958	369.339	15.6963	-4.54033	0.171561	-26.4648	2.46672e-154	8.23356e-151	chr5	39613934	39755475	protein_coding
Spn	ENSMUSG00000051457.7	545.359	203.492	1631.11	2.99421	0.124746	24.0025	2.61561e-127	7.63923e-124	chr7	127132231	127137823	protein_coding
Ganc	ENSMUSG00000062646.12	801.595	999.85	353.982	-1.49612	0.0648986	-23.0532	1.36756e-117	3.55034e-114	chr2	120403895	120461700	protein_coding
Tfrc	ENSMUSG00000022797.16	758.774	320.921	2154.05	2.74602	0.119971	22.8889	5.99025e-116	1.39962e-112	chr16	32608919	32632794	protein_coding
Zfyve28	ENSMUSG00000037224.15	152.433	378.144	17.2758	-4.4395	0.194262	-22.8531	1.36065e-115	2.89013e-112	chr5	34194892	34288449	protein_coding
Cr2	ENSMUSG00000026616.15	4290.63	6699.31	55.5577	-6.92088	0.306554	-22.5764	7.39293e-113	1.43947e-109	chr1	195136810	195176716	protein_coding
RP23-432N1.13	ENSMUSG00000116504.1	246.751	315.064	36.9852	-3.08009	0.137088	-22.468	8.53914e-112	1.53475e-108	chr15	100730480	100732737	processed_transcript
Ermap	ENSMUSG00000028644.16	346.93	11.57	1700.77	7.17288	0.323911	22.1446	1.17584e-108	1.96239e-105	chr4	119175456	119190011	protein_coding
Ctse	ENSMUSG00000004552.16	449.162	322.797	1203.95	1.90917	0.0863945	22.0983	3.2811e-108	5.11086e-105	chr1	131638305	131675505	protein_coding
Tm6sf1	ENSMUSG00000038623.9	1532.39	2524.83	375.808	-2.74744	0.126302	-21.7529	6.48801e-105	9.47453e-102	chr7	81859000	81884434	protein_coding
Ube2l6	ENSMUSG00000027078.14	184.998	38.971	574.672	3.85286	0.177275	21.7339	9.81844e-105	1.34946e-101	chr2	84798827	84810335	protein_coding
Hmbs	ENSMUSG00000032126.16	323.476	163.78	980.418	2.56563	0.118673	21.6193	1.18173e-103	1.53395e-100	chr9	44336338	44344228	protein_coding
RP23-233I11.1	ENSMUSG00000114585.1	159.601	238.506	27.0185	-3.1412	0.147325	-21.3216	7.1547e-101	8.79839e-98	chr13	41487129	41544567	antisense
Dennd3	ENSMUSG00000036661.14	1131.19	1373.67	198.355	-2.79214	0.132482	-21.0757	1.33008e-98	1.55386e-95	chr15	73512559	73572242	protein_coding
Slc4a1	ENSMUSG00000006574.15	594.828	4.64676	2953.32	9.2649	0.440129	21.0504	2.26541e-98	2.52054e-95	chr11	102348823	102366203	protein_coding
St3gal5	ENSMUSG00000056091.12	183.04	40.3734	712.059	4.13912	0.197808	20.9249	3.17466e-97	3.37163e-94	chr6	72097591	72154571	protein_coding
Whrn	ENSMUSG00000039137.18	727.679	1095.79	47.839	-4.52919	0.217064	-20.8657	1.09782e-96	1.11524e-93	chr4	63414909	63495991	protein_coding
Atp2b4	ENSMUSG00000026463.17	280.146	12.1	1350.09	6.79009	0.330464	20.5471	8.16977e-94	7.95361e-91	chr1	133699456	133801041	protein_coding
Gclm	ENSMUSG00000028124.15	226.659	123.609	652.307	2.3931	0.116979	20.4576	5.14087e-93	4.80466e-90	chr3	122245556	122270732	protein_coding
Cpox	ENSMUSG00000022742.6	425.368	259.648	1061.3	2.02843	0.0995021	20.3858	2.23373e-92	2.00735e-89	chr16	58670291	58717636	protein_coding
Gpr156	ENSMUSG00000046961.8	137.667	379.972	3.68269	-6.65352	0.326428	-20.3828	2.37433e-92	2.05468e-89	chr16	37916495	38007530	protein_coding
Car2	ENSMUSG00000027562.12	260.671	13.6422	1056.22	6.21501	0.305414	20.3495	4.69466e-92	3.91753e-89	chr3	14886272	14900770	protein_coding
Ctsd	ENSMUSG00000007891.16	625.657	513.563	1179.85	1.1999	0.0589829	20.3431	5.34034e-92	4.30266e-89	chr7	142375910	142388038	protein_coding
2022-03-08	ENSMUSG00000025702.15	134.874	12.0344	636.503	5.74318	0.283323	20.2708	2.32945e-91	1.81425e-88	chr6	116338023	116409540	protein_coding
RP24-126J17.5	ENSMUSG00000109656.1	180.819	192.241	11.6178	-4.08022	0.20234	-20.1652	1.9794e-90	1.49189e-87	chr7	101351272	101354439	TEC
Trim7	ENSMUSG00000040350.16	1817.67	2467.06	88.7218	-4.79598	0.238313	-20.1247	4.48246e-90	3.2729e-87	chr11	48826139	48852209	protein_coding
Mfsd2b	ENSMUSG00000037336.14	143.425	19.9854	616.114	4.90493	0.243759	20.1221	4.72817e-90	3.34768e-87	chr12	4862439	4874359	protein_coding
Sptb	ENSMUSG00000021061.15	533.903	3.44262	2650.94	9.48751	0.476557	19.9085	3.43703e-88	2.36195e-85	chr12	76580487	76710547	protein_coding
AC104889.1	ENSMUSG00000086291.1	88.5014	216.38	8.89543	-4.58413	0.230841	-19.8584	9.32825e-88	6.22727e-85	chr5	34211809	34213802	sense_intronic
Crebl2	ENSMUSG00000032652.13	683.991	1083.98	177.893	-2.60105	0.131018	-19.8526	1.04577e-87	6.78736e-85	chr6	134830153	134858931	protein_coding
Ccdc79	ENSMUSG00000052616.10	131.688	242.838	4.15457	-5.8414	0.303389	-19.2538	1.31191e-82	8.28454e-80	chr8	104446718	104509910	protein_coding
Ankrd16	ENSMUSG00000047909.11	798.03	924.403	437.847	-1.07933	0.0566699	-19.0459	7.10788e-81	4.37041e-78	chr2	11777875	11790329	protein_coding
Fam132a	ENSMUSG00000023571.4	130.189	23.0464	572.978	4.63837	0.245414	18.9001	1.13766e-79	6.81575e-77	chr4	155962317	155966629	protein_coding
Slc12a6	ENSMUSG00000027130.15	3343.8	3696.6	1748.74	-1.07879	0.0572172	-18.8542	2.71175e-79	1.584e-76	chr2	112265824	112363163	protein_coding
RP24-353D23.1	ENSMUSG00000026319.13	877.932	1057.38	486.244	-1.11663	0.0596535	-18.7185	3.49546e-78	1.99199e-75	chr1	105663860	105755191	protein_coding
Mfhas1	ENSMUSG00000070056.6	1018.19	2075.43	361.585	-2.51828	0.134972	-18.6578	1.091e-77	6.06936e-75	chr8	35587797	35679449	protein_coding
Tpst2	ENSMUSG00000029344.14	606.516	889.403	392.686	-1.17698	0.0631741	-18.6307	1.80995e-77	9.83477e-75	chr5	112276690	112315361	protein_coding
Stom	ENSMUSG00000026880.11	412.534	407.156	1173.77	1.52906	0.0834711	18.3185	5.89338e-75	3.12952e-72	chr2	35313985	35336976	protein_coding
Prkar2b	ENSMUSG00000002997.15	126.444	21.3279	567.597	4.72688	0.260737	18.1289	1.88401e-73	9.7822e-71	chr12	31958475	32061296	protein_coding
Fech	ENSMUSG00000024588.8	389.238	198.119	1111.15	2.48318	0.137134	18.1077	2.76874e-73	1.40634e-70	chr18	64456549	64489066	protein_coding
Creg1	ENSMUSG00000040713.12	300.522	217.588	849.326	1.96093	0.1085	18.073	5.19966e-73	2.58489e-70	chr1	165763745	165775308	protein_coding
Sgms1	ENSMUSG00000040451.17	677.826	750.285	320.54	-1.22884	0.06804	-18.0606	6.51314e-73	3.1704e-70	chr19	32122726	32389714	protein_coding
Snrnp48	ENSMUSG00000021431.15	996.602	1089.89	523.94	-1.05451	0.0586063	-17.9931	2.20643e-72	1.05211e-69	chr13	38204937	38227665	protein_coding
Slc16a10	ENSMUSG00000019838.11	252.221	108.548	795.881	2.88226	0.161117	17.8892	1.43115e-71	6.68775e-69	chr10	40033531	40142258	protein_coding
RP23-13G1.7	ENSMUSG00000102882.1	94.2959	247.067	7.4648	-5.01397	0.281612	-17.8045	6.51869e-71	2.98645e-68	chr9	83114107	83116864	TEC
Dock10	ENSMUSG00000038608.15	4222.35	5120.56	1825.31	-1.4873	0.0835783	-17.7953	7.68703e-71	3.45399e-68	chr1	80501072	80758527	protein_coding
Metap2	ENSMUSG00000036112.15	730.442	610.857	1340.81	1.13352	0.0637881	17.7701	1.20519e-70	5.31306e-68	chr10	93858488	93897093	protein_coding
Spire1	ENSMUSG00000024533.16	155.509	14.3325	725.239	5.65289	0.318899	17.7263	2.62907e-70	1.13756e-67	chr18	67488208	67610790	protein_coding
Abcb10	ENSMUSG00000031974.8	501.401	357.867	1068.37	1.57811	0.0894487	17.6426	1.16044e-69	4.92975e-67	chr8	123952458	123983122	protein_coding
Trak2	ENSMUSG00000026028.12	1314.4	1026.78	1820.22	0.828002	0.0469723	17.6275	1.51611e-69	6.3257e-67	chr1	58900448	58973430	protein_coding
Ubac1	ENSMUSG00000036352.16	335.812	231.785	691.82	1.57064	0.0893097	17.5864	3.12873e-69	1.2825e-66	chr2	25998542	26021747	protein_coding
Ift140	ENSMUSG00000024169.15	1362.25	1760.76	725.745	-1.27633	0.0731137	-17.4568	3.05682e-68	1.23142e-65	chr17	25016090	25099495	protein_coding
RP23-321N22.4	ENSMUSG00000099519.1	368.274	286.161	760.795	1.40322	0.0807502	17.3773	1.22631e-67	4.85638e-65	chr1	75171730	75185146	processed_transcript
Chd6	ENSMUSG00000057133.14	1684.32	1931.84	926.052	-1.06099	0.0619589	-17.124	9.827e-66	3.8268e-63	chr2	160946977	161109075	protein_coding
Carhsp1	ENSMUSG00000008393.9	244.142	110.77	672.707	2.605	0.152315	17.1027	1.41683e-65	5.42691e-63	chr16	8658579	8672155	protein_coding
Kmt2e	ENSMUSG00000029004.15	2669.51	2770	1876.48	-0.559808	0.0327925	-17.0712	2.43179e-65	9.16433e-63	chr5	23434440	23504235	protein_coding
Abcb6	ENSMUSG00000026198.15	194.088	115.238	524.429	2.18249	0.12788	17.0667	2.62697e-65	9.74273e-63	chr1	75171716	75180392	protein_coding
Prag1	ENSMUSG00000050271.12	689.019	1056.05	81.679	-3.69056	0.216999	-17.0073	7.25184e-65	2.64749e-62	chr8	36094827	36147787	protein_coding
Smc6	ENSMUSG00000020608.7	1352.36	1812.46	933.92	-0.954623	0.0562603	-16.968	1.41759e-64	5.09569e-62	chr12	11265885	11319785	protein_coding
Tespa1	ENSMUSG00000034833.10	615.907	888.384	225.466	-1.98226	0.117222	-16.9103	3.77917e-64	1.33788e-61	chr10	130322869	130364111	protein_coding
Alas2	ENSMUSG00000025270.13	233.967	4.0668	1161.65	8.15504	0.485643	16.7922	2.78151e-63	9.7e-61	chrX	150547374	150570638	protein_coding
Crebbp	ENSMUSG00000022521.10	2153.63	2192.58	1281.12	-0.775655	0.0462742	-16.7621	4.61646e-63	1.58623e-60	chr16	4081327	4213997	protein_coding
Tspan33	ENSMUSG00000001763.14	162.88	4.04454	798.23	7.49811	0.449587	16.6778	1.90219e-62	6.44125e-60	chr6	29694221	29718559	protein_coding
RP23-208E23.3	ENSMUSG00000096764.1	1623.56	1799.46	891.566	-1.0105	0.0607942	-16.6216	4.86229e-62	1.62296e-59	chr2	112266313	112406319	protein_coding
Hemgn	ENSMUSG00000028332.13	157.626	5.20474	731.551	7.05393	0.430417	16.3886	2.30689e-60	7.59161e-58	chr4	46393988	46413506	protein_coding
Lmna	ENSMUSG00000028063.15	139.788	8.16154	652.945	6.27627	0.383042	16.3853	2.43366e-60	7.89757e-58	chr3	88480146	88509956	protein_coding
Slc16a1	ENSMUSG00000032902.1	313.358	121.134	1040.64	3.09368	0.188949	16.3731	2.97663e-60	9.45371e-58	chr3	104638667	104658462	protein_coding
Adk	ENSMUSG00000039197.10	156.802	86.2898	470.691	2.43923	0.148981	16.3727	2.99411e-60	9.45371e-58	chr14	21052573	21448569	protein_coding
RP24-155C13.1	ENSMUSG00000054426.11	332.93	573.186	125.86	-2.18045	0.133261	-16.3623	3.55324e-60	1.10695e-57	chr3	115881580	115888130	processed_transcript
Myh10	ENSMUSG00000020900.15	153.53	6.37119	732.765	6.79471	0.419292	16.2052	4.63443e-59	1.42478e-56	chr11	68691558	68816632	protein_coding
Cipc	ENSMUSG00000034157.12	801.731	1088.9	388.904	-1.48341	0.0916599	-16.1839	6.5538e-59	1.9887e-56	chr12	86947042	86965362	protein_coding
Frmd4a	ENSMUSG00000026657.16	102.618	13.2884	415.575	4.96158	0.306701	16.1773	7.29711e-59	2.18586e-56	chr2	4017716	4614043	protein_coding
Blvrb	ENSMUSG00000040466.16	350.957	194.686	648.74	1.7327	0.107176	16.1669	8.64028e-59	2.55544e-56	chr7	27447977	27466144	protein_coding
Ces2g	ENSMUSG00000031877.9	189.101	4.61882	934.483	7.70517	0.477957	16.121	1.81554e-58	5.30251e-56	chr8	104961717	104969537	protein_coding
Hbb-bt	ENSMUSG00000073940.3	92.2311	8.2874	432.974	5.72505	0.357657	16.0071	1.14023e-57	3.28908e-55	chr7	103812523	103813996	protein_coding
Specc1	ENSMUSG00000042331.13	159.845	37.3399	688.342	4.2392	0.265439	15.9706	2.04941e-57	5.83957e-55	chr11	61956762	62223013	protein_coding
RP24-481E4.1	ENSMUSG00000102780.1	134.113	180.117	19.4874	-3.19004	0.20097	-15.8732	9.7193e-57	2.73604e-54	chr3	106725598	106730276	TEC
Slc25a36	ENSMUSG00000032449.13	618.576	736.252	307.379	-1.26247	0.0795743	-15.8652	1.10293e-56	3.06785e-54	chr9	97074960	97111157	protein_coding
Pigq	ENSMUSG00000025728.15	890.962	754.295	1367.55	0.857893	0.0540893	15.8607	1.18596e-56	3.25999e-54	chr17	25926420	25944510	protein_coding
Efhd2	ENSMUSG00000040659.3	474.124	407.15	831.826	1.03573	0.0653212	15.8559	1.27903e-56	3.47494e-54	chr4	141858141	141874920	protein_coding
Atp1b2	ENSMUSG00000041329.13	169.583	5.4809	824.756	7.21683	0.455573	15.8412	1.61657e-56	4.34151e-54	chr11	69599735	69605942	protein_coding
Tmcc2	ENSMUSG00000042066.15	326.995	3.39271	1623.34	8.92276	0.563548	15.8332	1.8362e-56	4.84806e-54	chr1	132356314	132391281	protein_coding
Cd5l	ENSMUSG00000015854.7	139.314	25.3624	635.249	4.61147	0.291259	15.8328	1.84668e-56	4.84806e-54	chr3	87357880	87371073	protein_coding
Agfg2	ENSMUSG00000029722.15	232.889	150.788	464.977	1.62112	0.102904	15.7537	6.47557e-56	1.68113e-53	chr5	137650462	137684726	protein_coding
Smarca2	ENSMUSG00000024921.17	1420.96	1707.42	624.214	-1.4492	0.0921244	-15.7308	9.29656e-56	2.38697e-53	chr19	26605049	26778322	protein_coding
AW011738	ENSMUSG00000078349.2	278.991	525.269	61.9066	-3.07546	0.196486	-15.6523	3.20353e-55	8.13592e-53	chr4	156203303	156205151	protein_coding
Cdr2	ENSMUSG00000030878.11	127.913	14.0344	531.578	5.21602	0.333641	15.6336	4.29705e-55	1.07958e-52	chr7	120957035	120982312	protein_coding
Nadk2	ENSMUSG00000022253.15	190.977	110.756	434.759	1.9639	0.126573	15.516	2.7037e-54	6.72042e-52	chr15	9071259	9110891	protein_coding
Szt2	ENSMUSG00000033253.18	1717.92	1781.26	922.974	-0.949042	0.0612297	-15.4997	3.48488e-54	8.57097e-52	chr4	118362742	118409273	protein_coding
Mgll	ENSMUSG00000033174.17	97.603	32.252	412.732	3.66813	0.236993	15.4778	4.9002e-54	1.19264e-51	chr6	88724411	88828360	protein_coding
Letm2	ENSMUSG00000037363.9	294.114	338.658	83.1882	-2.02083	0.130897	-15.4383	9.04469e-54	2.15642e-51	chr8	25578489	25597582	protein_coding
Ptk2b	ENSMUSG00000059456.13	2474.62	2554.23	1123.6	-1.18334	0.0766474	-15.4388	8.97477e-54	2.15642e-51	chr14	66153256	66281052	protein_coding
Slc22a23	ENSMUSG00000038267.15	74.8623	16.8626	322.25	4.22178	0.27377	15.4209	1.18402e-53	2.79441e-51	chr13	34179157	34345182	protein_coding
Cyth3	ENSMUSG00000018001.18	215.093	86.9544	659.815	2.9181	0.189274	15.4173	1.25224e-53	2.92585e-51	chr5	143622446	143710250	protein_coding
Dph5	ENSMUSG00000033554.17	637.724	1143.23	260.973	-2.12736	0.138045	-15.4106	1.39014e-53	3.21589e-51	chr3	115887836	115934361	protein_coding
Med12	ENSMUSG00000079487.11	2380.08	2239.3	1441.67	-0.633699	0.0411506	-15.3995	1.64869e-53	3.77663e-51	chrX	101274029	101297465	protein_coding
RP24-155C13.3	ENSMUSG00000105645.1	77.2464	132.87	24.7929	-2.42422	0.157675	-15.3748	2.41488e-53	5.47802e-51	chr3	115943096	115944261	processed_pseudogene
Mcm6	ENSMUSG00000026355.11	853.132	749.762	1607.66	1.09603	0.0713875	15.3532	3.37054e-53	7.57237e-51	chr1	128331589	128359664	protein_coding
Zfpm1	ENSMUSG00000049577.15	563.321	438.655	1352.16	1.6208	0.105587	15.3504	3.52074e-53	7.83449e-51	chr8	122282140	122337251	protein_coding
Lcor	ENSMUSG00000025019.15	419.353	487.643	160.647	-1.59905	0.104458	-15.3081	6.74814e-53	1.48746e-50	chr19	41482644	41562246	protein_coding
Grip2	ENSMUSG00000030098.15	92.9023	176.469	2.0496	-6.38483	0.417141	-15.3062	6.95304e-53	1.5183e-50	chr6	91761508	91827250	protein_coding
Pcnxl3	ENSMUSG00000054874.12	1999.62	2043.8	993.325	-1.0383	0.0678802	-15.2961	8.12205e-53	1.75715e-50	chr19	5664634	5688908	protein_coding
Tbc1d2b	ENSMUSG00000037410.13	130.534	20.9356	532.598	4.64945	0.304269	15.2807	1.02811e-52	2.20384e-50	chr9	90202026	90270804	protein_coding
Ptdss2	ENSMUSG00000025495.15	223.761	143.301	561.25	1.96954	0.129662	15.1898	4.13371e-52	8.78038e-50	chr7	141122381	141157606	protein_coding
Abcb4	ENSMUSG00000042476.12	240.998	92.4077	935.202	3.33794	0.219779	15.1877	4.26675e-52	8.98132e-50	chr5	8893716	8959231	protein_coding
Adcy6	ENSMUSG00000022994.9	113.571	4.71863	526.409	6.68415	0.442857	15.0932	1.79401e-51	3.74259e-49	chr15	98589972	98610076	protein_coding
Prpf39	ENSMUSG00000035597.19	1248.37	1460.43	574.252	-1.34401	0.089448	-15.0256	4.992e-51	1.0322e-48	chr12	65036332	65063386	protein_coding
RP23-2C16.2	ENSMUSG00000107134.1	78.2794	119.592	3.51886	-5.11257	0.340577	-15.0115	6.17571e-51	1.26575e-48	chr5	39606926	39610344	TEC
Ulk3	ENSMUSG00000032308.9	605.308	624.15	237.768	-1.39149	0.092752	-15.0022	7.09809e-51	1.44215e-48	chr9	57589451	57596233	protein_coding
Abcg2	ENSMUSG00000029802.13	121.417	9.52573	569.22	5.88964	0.393265	14.9763	1.04963e-50	2.11418e-48	chr6	58584522	58695676	protein_coding
Paqr9	ENSMUSG00000064225.6	144.907	4.16065	714.463	7.34455	0.490792	14.9647	1.24942e-50	2.49511e-48	chr9	95559656	95568023	protein_coding
Zer1	ENSMUSG00000039686.14	1147.92	1194.91	599.923	-0.996214	0.0667065	-14.9343	1.97184e-50	3.9044e-48	chr2	30097282	30124585	protein_coding
Plin2	ENSMUSG00000028494.12	124.951	33.1081	403.941	3.60308	0.241381	14.9269	2.20125e-50	4.32204e-48	chr4	86648385	86670060	protein_coding
Rfx2	ENSMUSG00000024206.14	68.1394	11.2941	214.99	4.2293	0.285221	14.8281	9.63748e-50	1.8765e-47	chr17	56775896	56831008	protein_coding
RP23-228H14.6	ENSMUSG00000085566.1	228.118	329.359	80.0216	-2.03999	0.138026	-14.7798	1.97741e-49	3.81837e-47	chr2	130873058	130906396	processed_transcript
Urod	ENSMUSG00000028684.14	283.587	184.229	611.527	1.72553	0.1168	14.7734	2.1751e-49	4.16568e-47	chr4	116989964	116994413	protein_coding
Hbb-bs	ENSMUSG00000052305.6	145.851	58.2991	545.351	3.22294	0.218423	14.7555	2.83457e-49	5.38453e-47	chr7	103826533	103828096	protein_coding
Taz	ENSMUSG00000009995.17	793.554	841.317	451.293	-0.894753	0.0608054	-14.715	5.16182e-49	9.72628e-47	chrX	74281911	74290151	protein_coding
Aplp2	ENSMUSG00000031996.17	608.844	489.969	1069.58	1.12309	0.0763372	14.7123	5.3758e-49	1.00484e-46	chr9	31149556	31211815	protein_coding
Dpy19l1	ENSMUSG00000043067.15	314.428	198.963	642.712	1.68754	0.114755	14.7056	5.93605e-49	1.10076e-46	chr9	24411775	24503140	protein_coding
Msh6	ENSMUSG00000005370.3	654.233	486.945	979.228	1.00698	0.0685018	14.7	6.44601e-49	1.18591e-46	chr17	87975049	87990883	protein_coding
Map3k14	ENSMUSG00000020941.7	798.307	877.758	302.285	-1.53387	0.104481	-14.6808	8.55363e-49	1.56137e-46	chr11	103219761	103267472	protein_coding
Spns3	ENSMUSG00000020798.14	246.4	420.05	39.635	-3.39218	0.23179	-14.6347	1.68661e-48	3.05486e-46	chr11	72494918	72550506	protein_coding
Ktn1	ENSMUSG00000021843.17	1515.98	1963.94	882.974	-1.1516	0.0788042	-14.6135	2.30463e-48	4.14212e-46	chr14	47648447	47739894	protein_coding
Cd1d2	ENSMUSG00000041750.13	176.415	297.199	58.7426	-2.33878	0.160761	-14.5482	5.99649e-48	1.06953e-45	chr3	86986550	86989780	polymorphic_pseudogene
Mbtps1	ENSMUSG00000031835.16	1459.97	1596.7	1024.22	-0.635816	0.0437606	-14.5294	7.8879e-48	1.39622e-45	chr8	119508155	119558735	protein_coding
Etv3	ENSMUSG00000003382.18	1371.75	1649.08	751.323	-1.13272	0.0780838	-14.5065	1.10185e-47	1.9357e-45	chr3	87525406	87540156	protein_coding
Smim14	ENSMUSG00000037822.12	1890.44	2080.96	869.913	-1.25907	0.0868254	-14.5012	1.19115e-47	2.07696e-45	chr5	65446843	65537184	protein_coding
Fcgr4	ENSMUSG00000059089.4	97.4975	21.2395	446.508	4.35867	0.30093	14.484	1.52902e-47	2.64634e-45	chr1	171018919	171029761	protein_coding
Tnrc6a	ENSMUSG00000052707.8	2360.1	2705.04	1480.33	-0.86871	0.0600651	-14.4628	2.08117e-47	3.57549e-45	chr7	123123884	123195296	protein_coding
Slc43a1	ENSMUSG00000027075.16	286.085	219.545	823.363	1.90513	0.131829	14.4515	2.45151e-47	4.18098e-45	chr2	84838849	84863594	protein_coding
Ttll12	ENSMUSG00000016757.11	275.373	167.43	742.437	2.14	0.148112	14.4485	2.56221e-47	4.33811e-45	chr15	83575089	83595157	protein_coding
Traf3ip3	ENSMUSG00000037318.10	1558.54	1671.04	741.602	-1.17171	0.0811624	-14.4366	3.04602e-47	5.12015e-45	chr1	193175452	193201703	protein_coding
Aqp1	ENSMUSG00000004655.5	271.491	5.48061	1338.59	7.86253	0.544922	14.4287	3.41406e-47	5.69782e-45	chr6	55336431	55348555	protein_coding
Ifrd2	ENSMUSG00000010048.10	349.839	253.273	711.496	1.48574	0.103081	14.4134	4.26391e-47	7.06569e-45	chr9	107587641	107593385	protein_coding
Acap1	ENSMUSG00000001588.12	2138.29	2402.57	1116.81	-1.10381	0.0766687	-14.3972	5.39053e-47	8.8697e-45	chr11	69881566	69895539	protein_coding
Rufy3	ENSMUSG00000029291.11	461.188	568.535	231.927	-1.29343	0.0899998	-14.3714	7.81919e-47	1.27759e-44	chr5	88565039	88651392	protein_coding
Maml2	ENSMUSG00000031925.17	933.513	1246.98	283.815	-2.13535	0.148674	-14.3626	8.87896e-47	1.44067e-44	chr9	13297956	13709388	protein_coding
Emilin2	ENSMUSG00000024053.10	189.821	8.80741	906.201	6.64569	0.462894	14.3568	9.65378e-47	1.55559e-44	chr17	71252175	71310965	protein_coding
Rgs12	ENSMUSG00000029101.16	163.235	44.7782	631.173	3.80793	0.265874	14.3223	1.58801e-46	2.54136e-44	chr5	34949444	35039644	protein_coding
Inpp5f	ENSMUSG00000042105.18	1060.43	1614.82	213.348	-2.91712	0.203751	-14.3171	1.71158e-46	2.72047e-44	chr7	128611327	128696425	protein_coding
Ssbp3	ENSMUSG00000061887.14	309.721	176.652	603.917	1.76609	0.123419	14.3097	1.90433e-46	3.0064e-44	chr4	106910700	107049694	protein_coding
Bpgm	ENSMUSG00000038871.5	258.527	149.76	707.627	2.23719	0.156393	14.3049	2.03936e-46	3.19796e-44	chr6	34476206	34505613	protein_coding
Ppl	ENSMUSG00000039457.4	393.869	763.738	12.9847	-5.90127	0.412556	-14.3042	2.06071e-46	3.20991e-44	chr16	5086290	5132421	protein_coding
Lcp2	ENSMUSG00000002699.13	149.879	23.5037	572.69	4.59035	0.321127	14.2945	2.36769e-46	3.66364e-44	chr11	34046919	34092295	protein_coding
Tfr2	ENSMUSG00000029716.13	95.6445	17.8028	431.553	4.55158	0.318522	14.2897	2.53791e-46	3.9012e-44	chr5	137569839	137587481	protein_coding
Suv420h1	ENSMUSG00000045098.18	1184.02	1170.89	567.422	-1.04225	0.0730942	-14.2591	3.93754e-46	6.01312e-44	chr19	3767420	3818303	protein_coding
Hagh	ENSMUSG00000024158.17	154.501	106.966	325.004	1.60046	0.112327	14.2483	4.5938e-46	6.96975e-44	chr17	24840142	24864450	protein_coding
C1qc	ENSMUSG00000036896.5	95.6798	14.0124	440.844	4.94907	0.347982	14.2222	6.67232e-46	1.0058e-43	chr4	136889803	136893065	protein_coding
Psen2	ENSMUSG00000010609.15	682.863	757.051	393.205	-0.943189	0.0663218	-14.2214	6.74821e-46	1.01072e-43	chr1	180227003	180263438	protein_coding
Steap3	ENSMUSG00000026389.16	149.406	35.2739	645.595	4.17268	0.29458	14.1649	1.51147e-45	2.24939e-43	chr1	120190756	120272705	protein_coding
Rasgef1b	ENSMUSG00000089809.9	906.72	1198.61	176.027	-2.76358	0.195141	-14.162	1.57556e-45	2.32994e-43	chr5	99217425	99729065	protein_coding
Hk1	ENSMUSG00000037012.18	914.77	748.991	1623.63	1.11594	0.079048	14.1173	2.97324e-45	4.36916e-43	chr10	62268854	62379908	protein_coding
Ssx2ip	ENSMUSG00000036825.12	90.8898	22.72	357.618	3.96657	0.281215	14.1051	3.53351e-45	5.16003e-43	chr3	146404641	146440144	protein_coding
Sorbs2	ENSMUSG00000031626.17	133.741	301.601	13.6087	-4.49505	0.319484	-14.0697	5.82885e-45	8.45907e-43	chr8	45507787	45827906	protein_coding
Txnl1	ENSMUSG00000024583.2	314.216	240.547	544.147	1.17554	0.0836478	14.0535	7.33568e-45	1.05801e-42	chr18	63662800	63692359	protein_coding
Iqgap2	ENSMUSG00000021676.9	130.204	12.846	561.293	5.41952	0.385946	14.0422	8.60493e-45	1.23346e-42	chr13	95627176	95891922	protein_coding
RP23-145I16.3	ENSMUSG00000110040.1	291.845	252.273	527.902	1.07147	0.0763816	14.0278	1.05298e-44	1.50018e-42	chr7	142371095	142382667	protein_coding
Gda	ENSMUSG00000058624.12	226.465	6.99509	1109.37	7.26426	0.519261	13.9896	1.80351e-44	2.55388e-42	chr19	21391306	21473445	protein_coding
Tet1	ENSMUSG00000047146.17	89.9589	196.229	14.2416	-3.76542	0.269561	-13.9687	2.41843e-44	3.40401e-42	chr10	62804569	62908996	protein_coding
Ankrd10	ENSMUSG00000031508.14	999.583	1123.45	630.337	-0.833641	0.0597586	-13.9501	3.13958e-44	4.39259e-42	chr8	11611582	11635757	protein_coding
Gas7	ENSMUSG00000033066.15	224.003	9.40366	1077.24	6.84884	0.491622	13.9311	4.10021e-44	5.70246e-42	chr11	67455436	67688990	protein_coding
Lnpep	ENSMUSG00000023845.7	2718.31	3105.97	1672.3	-0.892323	0.0641191	-13.9166	5.0194e-44	6.93954e-42	chr17	17521409	17625050	protein_coding
Smox	ENSMUSG00000027333.18	87.1224	8.19952	396.328	5.59973	0.403664	13.8723	9.33003e-44	1.28233e-41	chr2	131491495	131525922	protein_coding
Mkrn1	ENSMUSG00000029922.15	725.853	618.965	1186.69	0.937806	0.0676105	13.8707	9.53058e-44	1.30223e-41	chr6	39397803	39420462	protein_coding
Sipa1l2	ENSMUSG00000001995.9	410.934	520.425	163.024	-1.66957	0.120458	-13.8602	1.1033e-43	1.49876e-41	chr8	125418062	125569808	protein_coding
Idua	ENSMUSG00000033540.18	508.937	572.447	237.678	-1.266	0.0913712	-13.8555	1.17775e-43	1.59064e-41	chr5	108660330	108684557	protein_coding
Foxn3	ENSMUSG00000033713.12	1729.98	1920.17	1115.82	-0.782229	0.0567837	-13.7756	3.57499e-43	4.80055e-41	chr12	99190077	99563582	protein_coding
Tgm2	ENSMUSG00000037820.15	164.09	59.3543	671.173	3.48399	0.253207	13.7595	4.46822e-43	5.96572e-41	chr2	158116401	158146436	protein_coding
Ccne1	ENSMUSG00000002068.16	170.376	107.773	524.461	2.26782	0.164901	13.7526	4.91097e-43	6.51959e-41	chr7	38097983	38107534	protein_coding
Strada	ENSMUSG00000069631.14	736.254	868.787	446.652	-0.959313	0.0698471	-13.7345	6.31178e-43	8.33191e-41	chr11	106163329	106202168	protein_coding
Arhgap23	ENSMUSG00000049807.16	112.766	5.13883	547.179	6.65196	0.484808	13.7208	7.62062e-43	1.00031e-40	chr11	97415532	97502402	protein_coding
Rbm25	ENSMUSG00000010608.15	2376.86	2667.99	1565.58	-0.767788	0.0560114	-13.7077	9.13012e-43	1.19176e-40	chr12	83631235	83683123	protein_coding
Mcm5	ENSMUSG00000005410.6	694.08	569.767	1341.61	1.22899	0.0898513	13.6781	1.37269e-42	1.78183e-40	chr8	75109568	75128439	protein_coding
Tspan32	ENSMUSG00000000244.17	1120.98	1214.23	660.267	-0.87803	0.064215	-13.6733	1.46605e-42	1.89251e-40	chr7	143005045	143019644	protein_coding
Rars	ENSMUSG00000018848.4	543.123	458.824	809.887	0.824401	0.0603542	13.6594	1.77528e-42	2.27909e-40	chr11	35808380	35834506	protein_coding
Nt5c3	ENSMUSG00000029780.14	319.887	231.037	635.649	1.45834	0.107132	13.6126	3.37122e-42	4.3043e-40	chr6	56882399	56923932	protein_coding
E2f2	ENSMUSG00000018983.9	914.095	613.145	2003.28	1.70391	0.125184	13.6113	3.43123e-42	4.35711e-40	chr4	136172393	136196057	protein_coding
Myo1d	ENSMUSG00000035441.14	137.591	30.5875	536.614	4.13631	0.304039	13.6045	3.76328e-42	4.75292e-40	chr11	80482125	80780025	protein_coding
Ighv5-9-1	ENSMUSG00000095210.2	58.1544	79.6761	6.17914	-3.76986	0.277419	-13.589	4.65179e-42	5.84349e-40	chr12	113736110	113736630	IG_V_gene
Dhrs11	ENSMUSG00000034449.7	195.319	130.323	444.21	1.76487	0.129963	13.5797	5.28196e-42	6.59962e-40	chr11	84820855	84828994	protein_coding
Vsir	ENSMUSG00000020101.14	378.324	182.132	1114.05	2.60673	0.192035	13.5743	5.69164e-42	7.07368e-40	chr10	60346850	60372684	protein_coding
Tsga13	ENSMUSG00000039032.2	117.172	269.589	0.935918	-8.21386	0.605318	-13.5695	6.07319e-42	7.50795e-40	chr6	30896980	30915573	protein_coding
Bcl2l1	ENSMUSG00000007659.18	177.612	26.2386	728.721	4.79973	0.353964	13.5599	6.91896e-42	8.5085e-40	chr2	152780667	152831728	protein_coding
Ube2e2	ENSMUSG00000058317.12	40.2829	93.7396	6.93999	-3.78751	0.279481	-13.5519	7.71527e-42	9.38892e-40	chr14	18573574	18894267	protein_coding
Mdm4	ENSMUSG00000054387.13	2896.94	3465.83	1514.62	-1.19289	0.0880233	-13.552	7.70929e-42	9.38892e-40	chr1	132959483	133030561	protein_coding
Prim1	ENSMUSG00000025395.14	245.85	183.476	534.934	1.52663	0.112673	13.5492	8.00638e-42	9.69269e-40	chr10	128015167	128030037	protein_coding
Ighv2-2	ENSMUSG00000096464.2	62.3091	95.5441	8.5569	-3.53548	0.260988	-13.5465	8.3089e-42	1.00071e-39	chr12	113588266	113588702	IG_V_gene
Vopp1	ENSMUSG00000037788.14	177.675	74.2049	439.444	2.55352	0.188601	13.5393	9.17e-42	1.09875e-39	chr6	57727806	57825159	protein_coding
Tal1	ENSMUSG00000028717.12	201.074	1.6303	998.074	9.08129	0.672101	13.5118	1.3324e-41	1.58834e-39	chr4	115056425	115071755	protein_coding
Wfs1	ENSMUSG00000039474.13	144.34	222.835	64.3269	-1.79813	0.133465	-13.4727	2.26305e-41	2.68407e-39	chr5	36966103	36989205	protein_coding
Dusp16	ENSMUSG00000030203.17	722.985	1200.32	384.734	-1.63983	0.122009	-13.4402	3.51277e-41	4.14524e-39	chr6	134715467	134792625	protein_coding
Lmntd2	ENSMUSG00000025500.12	127.157	163.054	28.4965	-2.49912	0.186019	-13.4348	3.78078e-41	4.43909e-39	chr7	141209991	141214080	protein_coding
Bmp2k	ENSMUSG00000034663.13	1976.1	2601.26	718.169	-1.85689	0.138221	-13.4342	3.81106e-41	4.45227e-39	chr5	96997688	97091867	protein_coding
Hmox1	ENSMUSG00000005413.8	166.385	28.6542	733.819	4.64418	0.34572	13.4334	3.85498e-41	4.48118e-39	chr8	75093620	75100589	protein_coding
RP23-209M8.7	ENSMUSG00000087326.1	43.9683	112.237	5.0518	-4.49059	0.334639	-13.4192	4.66825e-41	5.39968e-39	chr4	44092631	44109311	processed_transcript
Rhd	ENSMUSG00000028825.7	130.152	2.16035	645.616	8.18276	0.610359	13.4065	5.54043e-41	6.37695e-39	chr4	134864535	134896172	protein_coding
Dicer1	ENSMUSG00000041415.10	1605.59	1667.12	1038.46	-0.682791	0.0510378	-13.3782	8.11352e-41	9.29276e-39	chr12	104687741	104751952	protein_coding
Rcc1	ENSMUSG00000028896.13	336.315	283.055	732.824	1.3694	0.102378	13.376	8.35216e-41	9.51943e-39	chr4	132331918	132353605	protein_coding
Cln8	ENSMUSG00000026317.7	90.7979	67.4831	351.325	2.3768	0.177855	13.3637	9.85265e-41	1.11751e-38	chr8	14881334	14901720	protein_coding
2022-09-08	ENSMUSG00000018398.18	169.552	6.85076	828.795	6.8539	0.513306	13.3525	1.14583e-40	1.29335e-38	chr11	53519256	53549565	protein_coding
Klf1	ENSMUSG00000054191.8	108.672	2.62449	534.655	7.68591	0.57585	13.3471	1.23187e-40	1.38378e-38	chr8	84901927	84905291	protein_coding
Ptpn18	ENSMUSG00000026126.15	482.488	649.507	372.735	-0.799281	0.0599712	-13.3277	1.59658e-40	1.78488e-38	chr1	34459761	34475733	protein_coding
Mef2c	ENSMUSG00000005583.16	2263.23	2186.01	1008.85	-1.11544	0.0837662	-13.3162	1.8647e-40	2.0747e-38	chr13	83504033	83667080	protein_coding
Ankrd11	ENSMUSG00000035569.17	3552.37	3566.05	2250.82	-0.664674	0.0500292	-13.2857	2.80171e-40	3.10246e-38	chr8	122883821	123042277	protein_coding
Nudt4	ENSMUSG00000020029.6	381.923	305.84	859.996	1.4874	0.112035	13.2761	3.18495e-40	3.5102e-38	chr10	95547006	95564146	protein_coding
Ighv5-16	ENSMUSG00000094194.2	79.1557	97.7283	6.10881	-4.07852	0.307319	-13.2713	3.39739e-40	3.72676e-38	chr12	113838525	113839010	IG_V_gene
Daam1	ENSMUSG00000034574.10	139.596	40.8221	481.65	3.56635	0.269534	13.2315	5.77026e-40	6.3001e-38	chr12	71831077	71992333	protein_coding
RP24-84E18.2	ENSMUSG00000114761.1	65.7774	90.6013	11.4999	-2.95206	0.223245	-13.2234	6.4297e-40	6.98744e-38	chr19	12539587	12540823	lincRNA
Tmem194b	ENSMUSG00000043015.15	900.476	1131.07	404.818	-1.48144	0.112184	-13.2055	8.15803e-40	8.82465e-38	chr1	52630702	52651919	protein_coding
Zfp28	ENSMUSG00000062861.8	118.306	125.626	34.5834	-1.86301	0.141117	-13.2019	8.55825e-40	9.21491e-38	chr7	6383294	6396915	protein_coding
Abcd4	ENSMUSG00000021240.6	256.68	274.27	109.589	-1.33128	0.100946	-13.188	1.02814e-39	1.10195e-37	chr12	84601463	84617413	protein_coding
Rbbp6	ENSMUSG00000030779.16	2189.86	2338.23	1549.39	-0.592048	0.0449398	-13.1742	1.2347e-39	1.3173e-37	chr7	122965685	123002557	protein_coding
Slc48a1	ENSMUSG00000081534.3	374.639	311.515	727.774	1.22565	0.0931134	13.163	1.43306e-39	1.52197e-37	chr15	97778519	97792692	protein_coding
Cd1d1	ENSMUSG00000028076.12	613.477	1082.51	213.457	-2.34255	0.178121	-13.1515	1.66891e-39	1.76444e-37	chr3	86995833	86999441	protein_coding
Mad2l1	ENSMUSG00000029910.14	274.761	193.917	598.907	1.61992	0.12338	13.1296	2.22865e-39	2.3456e-37	chr6	66535389	66547220	protein_coding
Kctd18	ENSMUSG00000054770.16	363.834	405.296	197.763	-1.03644	0.0790127	-13.1173	2.61979e-39	2.74491e-37	chr1	57955100	58018956	protein_coding
RP24-460O22.2	ENSMUSG00000084915.2	87.3591	115.636	19.5073	-2.54299	0.19413	-13.0994	3.31683e-39	3.45973e-37	chr15	89476235	89484847	antisense
Lrba	ENSMUSG00000028080.16	1048.67	1151.65	683.929	-0.749706	0.0573482	-13.0729	4.70533e-39	4.88623e-37	chr3	86224679	86782692	protein_coding
Dclre1c	ENSMUSG00000026648.18	569.521	750.229	361.421	-1.05275	0.0805439	-13.0705	4.85227e-39	5.01652e-37	chr2	3424130	3464130	protein_coding
Gars	ENSMUSG00000029777.10	648.735	541.566	1023.66	0.916904	0.0702153	13.0585	5.68733e-39	5.85394e-37	chr6	55038006	55079500	protein_coding
RP24-490B17.1	ENSMUSG00000103378.1	93.8172	68.0123	3.39925	-4.37452	0.335142	-13.0527	6.13254e-39	6.25707e-37	chr17	51859166	51863217	TEC
Slc39a8	ENSMUSG00000053897.15	61.7725	13.4764	264.51	4.27778	0.32773	13.0528	6.12808e-39	6.25707e-37	chr3	135825278	135888572	protein_coding
Plcl2	ENSMUSG00000038910.6	903.991	666.842	1113.83	0.741315	0.0568071	13.0497	6.38022e-39	6.48147e-37	chr17	50509546	50688493	protein_coding
Pglyrp2	ENSMUSG00000079563.9	366.987	468.7	90.2777	-2.36811	0.181997	-13.0118	1.04831e-38	1.06033e-36	chr17	32413099	32424167	protein_coding
Rgl1	ENSMUSG00000026482.13	227.559	18.7699	509.182	4.78206	0.367531	13.0113	1.05495e-38	1.06245e-36	chr1	152516759	152766351	protein_coding
Vps35	ENSMUSG00000031696.9	688.883	591.035	977.702	0.723594	0.0556586	13.0006	1.21402e-38	1.21741e-36	chr8	85260391	85299802	protein_coding
Scaf4	ENSMUSG00000022983.16	1157.19	1185.01	802.104	-0.563097	0.0433242	-12.9973	1.2675e-38	1.2656e-36	chr16	90225679	90284503	protein_coding
Pqlc2	ENSMUSG00000028744.15	410.759	626.085	173.295	-1.85136	0.142885	-12.957	2.14445e-38	2.13213e-36	chr4	139294028	139310708	protein_coding
Ighv1-54	ENSMUSG00000094787.2	65.8217	86.1784	5.88574	-3.93104	0.30347	-12.9537	2.24021e-38	2.21791e-36	chr12	115193674	115194134	IG_V_gene
Ndrg1	ENSMUSG00000005125.13	91.7597	9.68578	217.215	4.49256	0.347098	12.9432	2.56652e-38	2.53024e-36	chr15	66929317	66969640	protein_coding
Nup62	ENSMUSG00000109511.1	550.71	411.372	866.456	1.06853	0.0825964	12.9368	2.7895e-38	2.73852e-36	chr7	44816087	44830812	protein_coding
RP23-402I8.2	ENSMUSG00000086000.1	71.272	135.937	15.2834	-3.14153	0.243234	-12.9157	3.67279e-38	3.59058e-36	chr4	44967768	44971096	antisense
Ash1l	ENSMUSG00000028053.13	2765.85	3207.43	1170.3	-1.45338	0.112586	-12.9091	4.00071e-38	3.89486e-36	chr3	88950621	89079375	protein_coding
Fcer1g	ENSMUSG00000058715.11	77.3394	17.139	304.138	4.15341	0.321932	12.9015	4.41164e-38	4.27709e-36	chr1	171229571	171234365	protein_coding
RP23-173N16.6	ENSMUSG00000050549.8	73.2624	37.5829	198.707	2.40566	0.187204	12.8505	8.55066e-38	8.25563e-36	chr3	127869057	127896324	protein_coding
Uvssa	ENSMUSG00000037355.14	776.699	990.814	466.764	-1.08564	0.0845008	-12.8477	8.86314e-38	8.52211e-36	chr5	33378548	33419754	protein_coding
Asb1	ENSMUSG00000026311.16	321.314	219.446	561.404	1.34744	0.104889	12.8463	9.02113e-38	8.63847e-36	chr1	91540543	91559589	protein_coding
Ranbp10	ENSMUSG00000037415.6	847.245	733.54	1285.17	0.807703	0.0628971	12.8416	9.58122e-38	9.13736e-36	chr8	105768307	105827350	protein_coding
Acsl1	ENSMUSG00000018796.13	401.007	286.822	821.633	1.51842	0.118319	12.8333	1.06696e-37	1.0134e-35	chr8	46471036	46536051	protein_coding
Fus	ENSMUSG00000030795.18	2200.19	2593.65	1360.46	-0.929501	0.0724571	-12.8283	1.13832e-37	1.0768e-35	chr7	127967456	127985701	protein_coding
Fbxw10	ENSMUSG00000090173.8	66.0332	101.584	10.651	-3.25586	0.253891	-12.8238	1.20588e-37	1.13154e-35	chr11	62847068	62877465	protein_coding
RP23-245B21.3	ENSMUSG00000097290.9	381.496	417.462	168.726	-1.3054	0.101795	-12.8238	1.20568e-37	1.13154e-35	chr16	21794317	21809040	lincRNA
Ifitm3	ENSMUSG00000025492.6	74.7107	12.5701	307.338	4.58489	0.357951	12.8087	1.46509e-37	1.36928e-35	chr7	141009585	141010770	protein_coding
RP23-432P18.4	ENSMUSG00000114937.1	289.553	281.036	48.3705	-2.52586	0.197428	-12.7938	1.77601e-37	1.65325e-35	chr14	20364566	20378876	antisense
Grm6	ENSMUSG00000000617.14	98.5408	106.306	1.82208	-5.86813	0.458694	-12.7931	1.79098e-37	1.66056e-35	chr11	50850684	50866208	protein_coding
Fuca1	ENSMUSG00000028673.10	826.239	943.164	538.243	-0.807489	0.0631434	-12.7882	1.90929e-37	1.76327e-35	chr4	135920734	135940311	protein_coding
Itga2b	ENSMUSG00000034664.13	82.0596	15.687	321.049	4.34282	0.339685	12.7848	1.99264e-37	1.83299e-35	chr11	102453296	102470122	protein_coding
Adam28	ENSMUSG00000014725.16	151.195	461.616	3.9157	-6.84921	0.535832	-12.7824	2.05671e-37	1.88451e-35	chr14	68606026	68655842	protein_coding
Prpf4b	ENSMUSG00000021413.9	1892.93	1993.48	1226.8	-0.697803	0.0546212	-12.7753	2.25242e-37	2.05577e-35	chr13	34875301	34906064	protein_coding
Foxp1	ENSMUSG00000030067.17	3045.09	3373.98	1784.87	-0.917523	0.0719879	-12.7455	3.30253e-37	3.00247e-35	chr6	98925337	99522721	protein_coding
Son	ENSMUSG00000022961.18	5914.16	6969.6	4068.49	-0.775998	0.0609269	-12.7365	3.70452e-37	3.35489e-35	chr16	91647505	91679221	protein_coding
Apol11b	ENSMUSG00000091694.9	188.912	1.9504	940.4	8.97906	0.705422	12.7286	4.09948e-37	3.69824e-35	chr15	77633945	77643286	protein_coding
RP24-245M20.4	ENSMUSG00000103651.1	284.166	348.224	95.7479	-1.85511	0.145922	-12.713	5.01036e-37	4.50258e-35	chr19	4762102	4765171	TEC
Alad	ENSMUSG00000028393.10	268.489	184.348	577.124	1.64414	0.129403	12.7056	5.50305e-37	4.92639e-35	chr4	62509168	62519918	protein_coding
Cdkn2d	ENSMUSG00000096472.2	190.889	91.8586	315.508	1.77127	0.139453	12.7015	5.79941e-37	5.17188e-35	chr9	21288409	21291407	protein_coding
Asns	ENSMUSG00000029752.12	130.995	21.7701	576.72	4.72487	0.372028	12.7003	5.88963e-37	5.23236e-35	chr6	7675168	7693254	protein_coding
RP23-410L16.8	ENSMUSG00000110575.1	109.445	87.0853	14.3137	-2.57023	0.20247	-12.6944	6.35095e-37	5.62083e-35	chr8	70766578	70768220	TEC
Mthfsd	ENSMUSG00000031816.15	408.37	515.776	224.131	-1.19812	0.0943903	-12.6932	6.44863e-37	5.68575e-35	chr8	121091627	121108392	protein_coding
Fyb	ENSMUSG00000022148.16	268.011	120.815	773.755	2.67638	0.21121	12.6716	8.49174e-37	7.45901e-35	chr15	6522852	6663313	protein_coding
Lrrk2	ENSMUSG00000036273.15	2924.17	3057.98	332.068	-3.20231	0.252964	-12.6592	9.9547e-37	8.7113e-35	chr15	91673174	91816120	protein_coding
Add2	ENSMUSG00000030000.10	246.401	1.32621	1227.88	9.70439	0.76664	12.6583	1.00594e-36	8.77009e-35	chr6	86028680	86124409	protein_coding
Lgals3	ENSMUSG00000050335.17	103.936	29.1067	372.155	3.65687	0.288954	12.6556	1.04232e-36	9.05348e-35	chr14	47367750	47386160	protein_coding
Iws1	ENSMUSG00000024384.4	1077.12	1099.82	690.155	-0.669536	0.0529532	-12.6439	1.20885e-36	1.0461e-34	chr18	32067740	32104328	protein_coding
Maf	ENSMUSG00000055435.6	100.206	10.0555	353.526	5.10754	0.403968	12.6434	1.21631e-36	1.04867e-34	chr8	115682941	115707794	protein_coding
Fzr1	ENSMUSG00000020235.16	536.595	439.727	868.547	0.979668	0.0774954	12.6416	1.24452e-36	1.06905e-34	chr10	81366221	81378516	protein_coding
Cklf	ENSMUSG00000054400.16	462.666	542.943	190.432	-1.50639	0.119176	-12.6401	1.26968e-36	1.08667e-34	chr8	104250860	104264938	protein_coding
Arhgap27os3	ENSMUSG00000085887.2	606.104	874.881	201.867	-2.115	0.167429	-12.6322	1.40212e-36	1.19564e-34	chr11	103344752	103350124	antisense
Chd9	ENSMUSG00000056608.14	1597.92	1860.19	903.558	-1.04075	0.0824674	-12.6201	1.63544e-36	1.38953e-34	chr8	90828351	91054516	protein_coding
Hnrnpll	ENSMUSG00000024095.15	76.1464	12.122	345.391	4.82447	0.382343	12.6182	1.6765e-36	1.41925e-34	chr17	80029486	80062334	protein_coding
D3Ertd751e	ENSMUSG00000025766.14	254.385	352.034	93.1379	-1.91462	0.152266	-12.5741	2.93024e-36	2.47166e-34	chr3	41742610	41803320	protein_coding
Minpp1	ENSMUSG00000024896.8	351.06	260.119	753.466	1.53308	0.121993	12.567	3.20622e-36	2.69473e-34	chr19	32485768	32515370	protein_coding
Tspo	ENSMUSG00000041736.7	259.171	210.927	423.066	1.01114	0.0804647	12.5663	3.23469e-36	2.70891e-34	chr15	83563591	83574203	protein_coding
Vmp1	ENSMUSG00000018171.9	408.9	332.399	647.904	0.968811	0.0772304	12.5444	4.26508e-36	3.55906e-34	chr11	86583864	86683836	protein_coding
App	ENSMUSG00000022892.11	187.605	34.4997	736.021	4.40275	0.351188	12.5367	4.69881e-36	3.90704e-34	chr16	84949684	85173766	protein_coding
Uck2	ENSMUSG00000026558.13	404.153	329.548	1040.48	1.6562	0.132162	12.5316	5.01255e-36	4.15313e-34	chr1	167222882	167285320	protein_coding
Bbs2	ENSMUSG00000031755.6	196.424	215.263	74.7506	-1.51207	0.12086	-12.5109	6.50619e-36	5.37163e-34	chr8	94067953	94098928	protein_coding
Leng8	ENSMUSG00000035545.13	2524.36	2667.68	1491.76	-0.837047	0.0669446	-12.5036	7.13761e-36	5.87219e-34	chr7	4137038	4148177	protein_coding
Pisd-ps1	ENSMUSG00000082286.10	505.484	542.451	236.951	-1.18766	0.0951199	-12.4859	8.90956e-36	7.30398e-34	chr11	3125903	3131004	transcribed_unprocessed_pseudogene
Ikbkb	ENSMUSG00000031537.15	2324.28	2230.24	1123.72	-0.987337	0.0790777	-12.4857	8.94046e-36	7.30398e-34	chr8	22659211	22706589	protein_coding
Nae1	ENSMUSG00000031878.18	562.496	656.597	288.16	-1.18313	0.0948579	-12.4727	1.05199e-35	8.56435e-34	chr8	104511027	104534637	protein_coding
Hspa4l	ENSMUSG00000025757.12	222.293	92.1299	463.496	2.33944	0.187757	12.4599	1.23478e-35	1.00176e-33	chr3	40744494	40796103	protein_coding
Mxi1	ENSMUSG00000025025.13	153.815	96.2357	358.437	1.89198	0.151926	12.4533	1.34258e-35	1.08544e-33	chr19	53310505	53375810	protein_coding
Pklr	ENSMUSG00000041237.12	143.365	2.02227	711.519	8.34008	0.670527	12.4381	1.62331e-35	1.30789e-33	chr3	89136141	89146784	protein_coding
Apobec3	ENSMUSG00000009585.18	2854.78	3114.16	1833.76	-0.761718	0.061264	-12.4334	1.72219e-35	1.38278e-33	chr15	79891658	79915906	protein_coding
Mtfr1	ENSMUSG00000027601.13	234.642	163.955	421.932	1.36517	0.109865	12.426	1.88935e-35	1.5118e-33	chr3	19187326	19220817	protein_coding
Slc16a7	ENSMUSG00000020102.15	159.809	193.364	24.025	-3.00764	0.242078	-12.4243	1.93001e-35	1.53906e-33	chr10	125219269	125389465	protein_coding
Rabep2	ENSMUSG00000030727.12	1002.18	1148.92	501.758	-1.19441	0.0962973	-12.4033	2.50697e-35	1.99236e-33	chr7	126428758	126449245	protein_coding
Tnfaip2	ENSMUSG00000021281.15	212.478	8.45313	1029.12	6.89566	0.55639	12.3936	2.83139e-35	2.23798e-33	chr12	111442468	111455018	protein_coding
Araf	ENSMUSG00000001127.12	1387.13	1608.29	783.823	-1.03588	0.0835829	-12.3935	2.83519e-35	2.23798e-33	chrX	20797813	20860519	protein_coding
Slc25a35	ENSMUSG00000018740.14	97.2337	122.029	34.9968	-1.80497	0.145754	-12.3836	3.20494e-35	2.52133e-33	chr11	68968130	68974365	protein_coding
Mafb	ENSMUSG00000074622.4	64.6701	7.32115	297.65	5.28483	0.427199	12.3709	3.75682e-35	2.94558e-33	chr2	160363702	160367065	protein_coding
RP23-322E20.6	ENSMUSG00000107749.1	72.1303	88.7925	14.1319	-2.63455	0.213074	-12.3644	4.07028e-35	3.18067e-33	chr6	71276493	71279348	TEC
Scarb1	ENSMUSG00000037936.15	234.074	143.754	620.591	2.10379	0.170169	12.3629	4.14709e-35	3.22989e-33	chr5	125277086	125341094	protein_coding
RP24-316L14.10	ENSMUSG00000092591.1	80.8007	71.5431	3.36792	-4.37681	0.354085	-12.3609	4.25366e-35	3.30188e-33	chr17	37246960	37263064	processed_transcript
Stx2	ENSMUSG00000029428.13	190.016	96.9218	462.233	2.24489	0.181729	12.353	4.69551e-35	3.6328e-33	chr5	128984556	129008574	protein_coding
Arglu1	ENSMUSG00000040459.11	1345.92	1604.07	861.645	-0.893557	0.0723665	-12.3476	5.01553e-35	3.86758e-33	chr8	8665074	8690521	protein_coding
RP23-331E5.10	ENSMUSG00000111496.1	98.2287	122.177	27.1114	-2.16562	0.175457	-12.3427	5.33405e-35	4.09968e-33	chr10	29351878	29353893	TEC
RP23-187M7.5	ENSMUSG00000102302.1	98.8735	112.138	25.1966	-2.12989	0.17263	-12.3379	5.66087e-35	4.3366e-33	chr1	165230370	165235125	sense_intronic
Gsr	ENSMUSG00000031584.16	166.65	35.9699	700.15	4.26717	0.346008	12.3326	6.04875e-35	4.61859e-33	chr8	33652522	33698163	protein_coding
Ifi213	ENSMUSG00000073491.11	842.08	1084.11	303.145	-1.83561	0.149049	-12.3154	7.48142e-35	5.69392e-33	chr1	173566282	173599274	protein_coding
CH36-200G6.4	ENSMUSG00000062822.8	1028.17	1182.83	566.69	-1.0597	0.0860498	-12.3149	7.53069e-35	5.70429e-33	chr13	119462767	119486120	protein_coding
Rangap1	ENSMUSG00000022391.16	753.883	651.012	1084.94	0.735112	0.0596935	12.3148	7.54388e-35	5.70429e-33	chr15	81704247	81745530	protein_coding
Gltscr1	ENSMUSG00000070808.4	1417.25	1311.81	790.452	-0.732048	0.0594648	-12.3106	7.94123e-35	5.98538e-33	chr7	15970671	16047921	protein_coding
Vim	ENSMUSG00000026728.9	877.754	572.66	1260.05	1.13295	0.0920457	12.3086	8.14191e-35	6.1169e-33	chr2	13573926	13582826	protein_coding
Rab3il1	ENSMUSG00000024663.17	89.3826	2.02227	439.736	7.6347	0.620294	12.3082	8.18279e-35	6.12792e-33	chr19	10001668	10038380	protein_coding
Cpne2	ENSMUSG00000034361.10	89.1269	5.08892	426.928	6.37118	0.518329	12.2918	1.00276e-34	7.48543e-33	chr8	94532989	94570531	protein_coding
Pde4a	ENSMUSG00000032177.17	550.76	1035.02	242.029	-2.09525	0.170704	-12.2742	1.24675e-34	9.27713e-33	chr9	21165713	21213248	protein_coding
Pnisr	ENSMUSG00000028248.15	2161.42	2484.36	1228.83	-1.01364	0.0828181	-12.2394	1.91509e-34	1.42051e-32	chr4	21847582	21876475	protein_coding
Huwe1	ENSMUSG00000025261.17	5832.22	6622.38	4095.13	-0.692671	0.0566127	-12.2353	2.01421e-34	1.48931e-32	chrX	151800806	151935417	protein_coding
Fcgrt	ENSMUSG00000003420.8	193.07	59.2708	183.212	1.61494	0.132049	12.2299	2.15203e-34	1.58619e-32	chr7	45092989	45103851	protein_coding
Prosc	ENSMUSG00000031485.15	675.879	745.206	434.994	-0.773065	0.0632306	-12.2261	2.25465e-34	1.6566e-32	chr8	27042554	27056132	protein_coding
Ppp1r15a	ENSMUSG00000040435.12	290.285	183.856	610.216	1.72872	0.141413	12.2246	2.29704e-34	1.68245e-32	chr7	45522915	45526268	protein_coding
Pan3	ENSMUSG00000029647.15	1591.61	1701.31	1026.1	-0.731398	0.0599294	-12.2043	2.94774e-34	2.15231e-32	chr5	147430160	147548502	protein_coding
Ubash3a	ENSMUSG00000042345.14	58.6647	4.50272	246.254	5.78631	0.474182	12.2027	3.00586e-34	2.18791e-32	chr17	31207872	31242202	protein_coding
Tpcn1	ENSMUSG00000032741.9	577.008	380.798	960.073	1.33035	0.109062	12.1981	3.1829e-34	2.30958e-32	chr5	120534152	120588673	protein_coding
Arhgef1	ENSMUSG00000040940.18	3567.05	3908.5	2160.83	-0.85362	0.0699988	-12.1948	3.31375e-34	2.39708e-32	chr7	24902911	24926594	protein_coding
Dvl3	ENSMUSG00000003233.12	674.9	645.936	398.659	-0.698957	0.0574416	-12.1681	4.59534e-34	3.31389e-32	chr16	20516981	20534010	protein_coding
Traf3ip2	ENSMUSG00000019842.6	496.965	577.477	285.966	-1.01323	0.083284	-12.1659	4.72148e-34	3.39438e-32	chr10	39612933	39655307	protein_coding
Mirt1	ENSMUSG00000097636.7	1821.84	3103.17	515.107	-2.58977	0.213168	-12.149	5.80673e-34	4.1512e-32	chr19	53441211	53464796	lincRNA
Zswim8	ENSMUSG00000021819.11	1610.38	1675.19	902.688	-0.893714	0.073563	-12.149	5.80973e-34	4.1512e-32	chr14	20707551	20723619	protein_coding
Ccne2	ENSMUSG00000028212.16	88.6044	39.3623	342.039	3.09133	0.254489	12.1472	5.93518e-34	4.22791e-32	chr4	11191350	11204779	protein_coding
Zfp329	ENSMUSG00000057894.10	567.374	601.37	270.143	-1.15156	0.0948999	-12.1345	6.93472e-34	4.92492e-32	chr7	12804976	12818858	protein_coding
Pts	ENSMUSG00000032067.6	761.78	864.942	429.471	-1.00481	0.0828602	-12.1266	7.63773e-34	5.40775e-32	chr9	50521616	50528724	protein_coding
Gclc	ENSMUSG00000032350.9	512.273	383.55	883.449	1.20244	0.0991663	12.1255	7.73717e-34	5.4616e-32	chr9	77754534	77794485	protein_coding
Ppa1	ENSMUSG00000020089.8	222.512	147.633	469.865	1.66362	0.137274	12.119	8.38156e-34	5.89865e-32	chr10	61648551	61674168	protein_coding
Aasdh	ENSMUSG00000055923.16	458.964	546.009	243.298	-1.17083	0.0966139	-12.1186	8.41681e-34	5.90567e-32	chr5	76873658	76905514	protein_coding
Hba-a1	ENSMUSG00000069919.7	131.187	57.1618	478.859	3.07326	0.253691	12.1142	8.88193e-34	6.21336e-32	chr11	32283510	32284465	protein_coding
Prdm11	ENSMUSG00000075028.11	523.779	632.66	165.965	-1.92734	0.159153	-12.11	9.35097e-34	6.52195e-32	chr2	92965150	93046167	protein_coding
Scn4b	ENSMUSG00000046480.6	124.455	0	609.707	25.7759	2.12898	12.1072	9.67385e-34	6.72707e-32	chr9	45138394	45154152	protein_coding
Rrnad1	ENSMUSG00000004896.16	599.332	650.473	280.91	-1.2064	0.0996645	-12.1046	9.98521e-34	6.92298e-32	chr3	87922600	87930717	protein_coding
Tgfbr1	ENSMUSG00000007613.15	462.421	585.34	216.579	-1.43076	0.118532	-12.0706	1.50949e-33	1.04347e-31	chr4	47353221	47414931	protein_coding
Fyco1	ENSMUSG00000025241.16	1126.43	1409.65	467.705	-1.58989	0.131758	-12.0667	1.58357e-33	1.09145e-31	chr9	123789499	123851899	protein_coding
Diaph3	ENSMUSG00000022021.14	142.716	92.7101	477.145	2.34993	0.1949	12.0571	1.78031e-33	1.22344e-31	chr14	86655366	87141235	protein_coding
AC152164.3	ENSMUSG00000071796.13	394.36	450.939	249.851	-0.846258	0.0702329	-12.0493	1.95604e-33	1.34026e-31	chr8	20262612	20297432	transcribed_unprocessed_pseudogene
AC125262.1	ENSMUSG00000087266.2	63.9511	59.2149	3.64695	-3.9745	0.329879	-12.0484	1.97868e-33	1.35181e-31	chr8	67956768	67978051	antisense
Mcm2	ENSMUSG00000002870.8	752.001	627.277	1460.47	1.21547	0.101078	12.0251	2.6216e-33	1.78582e-31	chr6	88883473	88898780	protein_coding
Prdm9	ENSMUSG00000051977.15	385.964	483.509	131.756	-1.88105	0.156431	-12.0248	2.63217e-33	1.78781e-31	chr17	15543078	15564354	protein_coding
Crip2	ENSMUSG00000006356.10	55.231	8.1336	243.14	4.89945	0.407652	12.0187	2.83367e-33	1.91909e-31	chr12	113140235	113145506	protein_coding
Lgals1	ENSMUSG00000068220.6	108.13	51.3905	309.314	2.56724	0.213652	12.016	2.92844e-33	1.97755e-31	chr15	78926724	78930465	protein_coding
RP23-235E15.6	ENSMUSG00000106099.1	75.3626	101.34	17.8631	-2.49612	0.207748	-12.0151	2.95892e-33	1.99237e-31	chr3	119743207	119746446	sense_intronic
Nxf1	ENSMUSG00000010097.14	1779.44	1882.65	1236.51	-0.602301	0.0501324	-12.0142	2.99184e-33	2.00875e-31	chr19	8757072	8772475	protein_coding
Csf1r	ENSMUSG00000024621.15	298.409	60.1151	1308.68	4.4311	0.36896	12.0097	3.15951e-33	2.11524e-31	chr18	61105571	61132149	protein_coding
Slc6a9	ENSMUSG00000028542.17	97.2245	2.04424	474.53	7.74827	0.645457	12.0043	3.3721e-33	2.25112e-31	chr4	117834505	117875198	protein_coding
Ifitm2	ENSMUSG00000060591.9	47.7331	4.25478	222.016	5.65044	0.470871	12	3.55419e-33	2.36592e-31	chr7	140954836	140955987	protein_coding
Pcyt1a	ENSMUSG00000005615.15	359.744	225.515	886.071	1.97312	0.164706	11.9796	4.54389e-33	3.01613e-31	chr16	32430920	32475070	protein_coding
Lat	ENSMUSG00000030742.7	103.532	25.8692	314.542	3.63107	0.303187	11.9763	4.7272e-33	3.12893e-31	chr7	126363823	126369570	protein_coding
Pygl	ENSMUSG00000021069.17	148.577	20.3554	619.989	4.91117	0.410204	11.9725	4.95054e-33	3.26221e-31	chr12	70190810	70231488	protein_coding
Brwd1	ENSMUSG00000022914.16	2199.84	2122.05	393.245	-2.43008	0.202977	-11.9722	4.97046e-33	3.26221e-31	chr16	95992091	96082428	protein_coding
Trim26	ENSMUSG00000024457.16	1516.12	1683.98	669.474	-1.3288	0.110989	-11.9724	4.9599e-33	3.26221e-31	chr17	36837133	36859398	protein_coding
Slc22a17	ENSMUSG00000022199.12	74.1839	123.307	13.1571	-3.2248	0.269514	-11.9653	5.40186e-33	3.53542e-31	chr14	54906303	54913132	protein_coding
Il10rb	ENSMUSG00000022969.13	619.041	653.635	385.578	-0.756789	0.0633399	-11.9481	6.64507e-33	4.33693e-31	chr16	91406163	91425834	protein_coding
Zfp445	ENSMUSG00000047036.8	1697.13	1916.78	1050.9	-0.865461	0.0724462	-11.9463	6.79147e-33	4.42013e-31	chr9	122844528	122866006	protein_coding
Odc1	ENSMUSG00000011179.8	449.308	416.341	747.782	0.849131	0.0711039	11.9421	7.13904e-33	4.63344e-31	chr12	17544793	17551505	protein_coding
Asph	ENSMUSG00000028207.18	75.6304	16.6589	333.813	4.30885	0.360862	11.9404	7.28358e-33	4.71415e-31	chr4	9448068	9669344	protein_coding
Usf3	ENSMUSG00000068284.14	2077.78	2023.82	1077.86	-0.908447	0.0761025	-11.9372	7.57713e-33	4.8906e-31	chr16	44173245	44227465	protein_coding
Pqlc1	ENSMUSG00000034006.16	212.222	147.709	390.351	1.39615	0.117118	11.9209	9.20971e-33	5.92796e-31	chr18	80253291	80292725	protein_coding
Zfp169	ENSMUSG00000050954.15	375.62	423.157	160.177	-1.39243	0.116859	-11.9154	9.83614e-33	6.31378e-31	chr13	48487646	48513451	protein_coding
Lap3	ENSMUSG00000039682.12	263.779	192.274	620.026	1.6842	0.141486	11.9037	1.13221e-32	7.24769e-31	chr5	45493373	45512691	protein_coding
Lynx1	ENSMUSG00000022594.14	878.025	1395.63	187.862	-2.89105	0.242967	-11.8989	1.19853e-32	7.65128e-31	chr15	74747851	74753046	protein_coding
Jpt2	ENSMUSG00000024165.8	378.517	325.37	602.674	0.889379	0.0747516	11.8978	1.21517e-32	7.73634e-31	chr17	24942155	24960636	protein_coding
Zbed6	ENSMUSG00000102049.1	901.276	978.282	502.515	-0.959309	0.0806307	-11.8976	1.21855e-32	7.73683e-31	chr1	133655878	133660885	protein_coding
Itpripl2	ENSMUSG00000095115.2	79.4712	23.0521	319.161	3.77281	0.317116	11.8973	1.22292e-32	7.74349e-31	chr7	118485110	118491975	protein_coding
RP24-535N4.2	ENSMUSG00000056692.12	922.565	787.125	1218.02	0.626519	0.0527663	11.8735	1.62579e-32	1.02666e-30	chr17	27751231	27820558	protein_coding
C1qa	ENSMUSG00000036887.5	83.5887	10.5975	386.135	5.12649	0.431835	11.8714	1.66641e-32	1.04948e-30	chr4	136895916	136898803	protein_coding
Gm10644	ENSMUSG00000074219.2	59.9787	82.8999	9.20921	-3.15804	0.266223	-11.8624	1.85677e-32	1.16622e-30	chr8	83932328	83955205	protein_coding
Zfp369	ENSMUSG00000021514.18	412.297	469.221	194.787	-1.26684	0.106832	-11.8583	1.94901e-32	1.22087e-30	chr13	65278813	65304221	protein_coding
Glrx5	ENSMUSG00000021102.4	195.209	141.313	442.344	1.64362	0.138772	11.8441	2.30972e-32	1.44296e-30	chr12	105032687	105042906	protein_coding
Ccl5	ENSMUSG00000035042.2	83.7349	11.4978	299.503	4.67782	0.39503	11.8417	2.37608e-32	1.48045e-30	chr11	83525777	83530518	protein_coding
RP24-302M13.5	ENSMUSG00000110440.1	91.3205	92.7533	16.7993	-2.44363	0.206379	-11.8405	2.40898e-32	1.49696e-30	chr8	122870173	122901457	antisense
Rpa2	ENSMUSG00000028884.14	285.221	212.618	543.703	1.35014	0.114136	11.8293	2.7555e-32	1.70775e-30	chr4	132768331	132778752	protein_coding
Ruvbl2	ENSMUSG00000003868.14	436.277	361.042	645.865	0.833475	0.070511	11.8205	3.05845e-32	1.89049e-30	chr7	45421759	45438096	protein_coding
Haao	ENSMUSG00000000673.8	498.54	564.868	166.91	-1.7537	0.148396	-11.8177	3.16133e-32	1.94893e-30	chr17	83831355	83846790	protein_coding
Suv39h1	ENSMUSG00000039231.18	431.947	318.58	754.495	1.23977	0.104989	11.8085	3.5273e-32	2.16883e-30	chrX	8061170	8074760	protein_coding
Mgst3	ENSMUSG00000026688.5	59.9992	12.1282	239.345	4.29346	0.363867	11.7996	3.92398e-32	2.4064e-30	chr1	167371965	167393841	protein_coding
Cnr2	ENSMUSG00000062585.11	1347.39	1626.17	344.505	-2.23678	0.189743	-11.7885	4.4751e-32	2.73719e-30	chr4	135895393	135920207	protein_coding
Mt1	ENSMUSG00000031765.8	55.115	4.53065	262.444	5.78522	0.490974	11.7831	4.76783e-32	2.90105e-30	chr8	94179081	94180327	protein_coding
RP23-380K24.4	ENSMUSG00000112442.1	94.4106	145.826	26.4051	-2.45803	0.208603	-11.7833	4.75899e-32	2.90105e-30	chr10	78298314	78300301	TEC
Casp3	ENSMUSG00000031628.9	321.657	264.543	709.239	1.41632	0.120214	11.7817	4.85322e-32	2.94534e-30	chr8	46617290	46639689	protein_coding
Tor1aip1	ENSMUSG00000026466.16	1176.01	1291.1	885.058	-0.538824	0.0457859	-11.7683	5.68308e-32	3.44003e-30	chr1	156004598	156036480	protein_coding
Nktr	ENSMUSG00000032525.15	2411.51	2532.46	1228.69	-1.04283	0.0887222	-11.7539	6.74649e-32	4.07317e-30	chr9	121719168	121756843	protein_coding
Isg20	ENSMUSG00000039236.18	208.336	169.217	454.036	1.41306	0.120283	11.7477	7.25389e-32	4.36823e-30	chr7	78913423	78920396	protein_coding
Baz2b	ENSMUSG00000026987.16	2127.92	2316.49	1013.65	-1.19161	0.101496	-11.7405	7.90583e-32	4.74858e-30	chr2	59899362	60209839	protein_coding
Crtc1	ENSMUSG00000003575.13	521.027	613.268	277.836	-1.14316	0.0973803	-11.7392	8.02636e-32	4.80861e-30	chr8	70382354	70439579	protein_coding
Mthfd2	ENSMUSG00000005667.8	229.119	189.959	479.148	1.32554	0.112995	11.731	8.84521e-32	5.28564e-30	chr6	83305690	83325908	protein_coding
Amd2	ENSMUSG00000063953.3	244.133	171.186	423.825	1.30845	0.111568	11.7278	9.17754e-32	5.47023e-30	chr10	35708674	35711892	protein_coding
Qrsl1	ENSMUSG00000019863.7	405.968	498.414	290.317	-0.782803	0.0668094	-11.717	1.04362e-31	6.20461e-30	chr10	43874187	43901745	protein_coding
Polr3h	ENSMUSG00000022476.8	180.482	117.869	330.526	1.48716	0.126941	11.7154	1.06322e-31	6.30508e-30	chr15	81888227	81926240	protein_coding
Pkhd1l1	ENSMUSG00000038725.13	61.3083	4.18262	296.766	6.08091	0.520042	11.6931	1.38217e-31	8.17583e-30	chr15	44457493	44601369	protein_coding
Tmem198b	ENSMUSG00000047090.13	196.113	220.141	74.4531	-1.56947	0.134311	-11.6853	1.51476e-31	8.93746e-30	chr10	128800035	128804370	protein_coding
Mbnl1	ENSMUSG00000027763.13	2926.86	3347.25	2102.6	-0.669157	0.0573231	-11.6734	1.7429e-31	1.02577e-29	chr3	60472829	60629750	protein_coding
Fam120b	ENSMUSG00000014763.8	907.497	1040.19	440.634	-1.23831	0.10623	-11.6569	2.11689e-31	1.24275e-29	chr17	15396201	15433583	protein_coding
Srek1	ENSMUSG00000032621.8	925.797	1082.07	688.122	-0.651797	0.0559489	-11.6499	2.29824e-31	1.34583e-29	chr13	103739347	103774608	protein_coding
Smc2	ENSMUSG00000028312.19	589.568	447.789	1382.61	1.62124	0.139431	11.6275	2.98549e-31	1.7439e-29	chr4	52439242	52488260	protein_coding
Abcg4	ENSMUSG00000032131.16	75.6122	2.92857	370.298	6.96845	0.599664	11.6206	3.23835e-31	1.88688e-29	chr9	44273187	44288615	protein_coding
Tagln2	ENSMUSG00000026547.15	600.994	471.708	820.637	0.794744	0.0684628	11.6084	3.73529e-31	2.17102e-29	chr1	172500046	172507380	protein_coding
Nasp	ENSMUSG00000028693.15	479.54	351.706	822.298	1.2202	0.10518	11.6011	4.06765e-31	2.35833e-29	chr4	116601051	116627941	protein_coding
Hdgf	ENSMUSG00000004897.16	811.729	726.009	1254.68	0.788394	0.0680602	11.5838	4.98069e-31	2.88054e-29	chr3	87906320	87916132	protein_coding
Lyrm9	ENSMUSG00000072640.11	317.377	433.767	155.059	-1.48229	0.128017	-11.5789	5.2722e-31	3.0416e-29	chr11	78826583	78846870	protein_coding
Coro1c	ENSMUSG00000004530.12	626.972	486.599	1024.32	1.07133	0.0925458	11.5762	5.4407e-31	3.13108e-29	chr5	113842435	113908758	protein_coding
Fads1	ENSMUSG00000010663.4	91.6234	55.4516	315.72	2.49875	0.215945	11.5713	5.76344e-31	3.30867e-29	chr19	10182887	10196870	protein_coding
Lpcat3	ENSMUSG00000004270.13	343.453	290.839	545.52	0.898553	0.0776929	11.5654	6.16689e-31	3.5316e-29	chr6	124663026	124704418	protein_coding
Perm1	ENSMUSG00000078486.3	81.5561	166.984	14.191	-3.54044	0.30666	-11.5452	7.80987e-31	4.46156e-29	chr4	156215867	156221307	protein_coding
Grina	ENSMUSG00000022564.7	631.288	615.902	978.591	0.670198	0.0580765	11.5399	8.30036e-31	4.73019e-29	chr15	76246763	76249904	protein_coding
Arrb1	ENSMUSG00000018909.15	1094.69	777.928	1841.71	1.24287	0.107851	11.524	9.99217e-31	5.68046e-29	chr7	99535465	99606771	protein_coding
Cd300a	ENSMUSG00000034652.12	70.7875	5.66888	319.001	5.77137	0.501085	11.5178	1.07375e-30	6.08936e-29	chr11	114890040	114904654	protein_coding
Kit	ENSMUSG00000005672.12	96.5355	10.3156	439.841	5.38552	0.467755	11.5135	1.12746e-30	6.37849e-29	chr5	75574915	75656722	protein_coding
Mcm3	ENSMUSG00000041859.10	745.013	665.977	1409.46	1.07751	0.0935901	11.5131	1.13351e-30	6.39724e-29	chr1	20802967	20820312	protein_coding
Psd4	ENSMUSG00000026979.16	2192.9	2559.78	1264.31	-1.0163	0.0883768	-11.4996	1.32502e-30	7.45898e-29	chr2	24367579	24414954	protein_coding
Slc25a51	ENSMUSG00000045973.18	672.879	524.525	1019.43	0.957358	0.0832527	11.4994	1.32803e-30	7.45898e-29	chr4	45395922	45408766	protein_coding
Med13	ENSMUSG00000034297.14	2728.81	2659.75	1578.82	-0.751209	0.0653403	-11.4969	1.36799e-30	7.665e-29	chr11	86267032	86357602	protein_coding
2022-03-05	ENSMUSG00000023307.13	310.847	226.063	472.651	1.05926	0.0921889	11.4901	1.47922e-30	8.26843e-29	chr19	37207542	37222139	protein_coding
Nhlrc3	ENSMUSG00000042997.13	458.776	485.484	286.26	-0.753877	0.0656547	-11.4825	1.61631e-30	9.01314e-29	chr3	53448582	53463332	protein_coding
Spred2	ENSMUSG00000045671.17	153.792	47.4721	407.402	3.09599	0.269784	11.4758	1.74572e-30	9.71162e-29	chr11	19924374	20024026	protein_coding
Tuba4a	ENSMUSG00000026202.13	566.899	469.457	826.736	0.818859	0.0714365	11.4627	2.02981e-30	1.12652e-28	chr1	75214227	75219865	protein_coding
2022-03-02	ENSMUSG00000079557.10	431.285	315.474	736.475	1.22025	0.106541	11.4534	2.26145e-30	1.2521e-28	chr17	33685691	33718670	protein_coding
Slc7a5	ENSMUSG00000040010.10	482.469	351.674	1066.61	1.5996	0.139731	11.4477	2.41419e-30	1.33351e-28	chr8	121881149	121907694	protein_coding
Snx29	ENSMUSG00000071669.14	567.933	486.919	125.088	-1.96327	0.171527	-11.4459	2.46671e-30	1.35931e-28	chr16	11322907	11755472	protein_coding
Acsl5	ENSMUSG00000024981.6	869.511	804.118	1193	0.572404	0.0500119	11.4453	2.4813e-30	1.36413e-28	chr19	55251937	55297720	protein_coding
RP23-217J11.1	ENSMUSG00000033688.10	56.2115	4.60281	265.249	5.79892	0.507014	11.4374	2.71901e-30	1.4913e-28	chr9	103250520	103305082	protein_coding
Baz2a	ENSMUSG00000040054.16	2945.69	3178.53	2011.58	-0.659436	0.0576748	-11.4337	2.83783e-30	1.55283e-28	chr10	128091576	128129303	protein_coding
Dmtf1	ENSMUSG00000042508.16	759.045	839.414	454.634	-0.886683	0.0775848	-11.4286	3.01039e-30	1.64341e-28	chr5	9118800	9161776	protein_coding
Gimap1	ENSMUSG00000090019.5	1009.01	1068.39	565.286	-0.914199	0.0800428	-11.4214	3.27007e-30	1.781e-28	chr6	48739053	48743795	protein_coding
Agpat5	ENSMUSG00000031467.10	157.263	120.934	332.735	1.45175	0.127252	11.4084	3.79683e-30	2.06309e-28	chr8	18846276	18891361	protein_coding
Rrm1	ENSMUSG00000030978.10	812.423	706.939	1667.74	1.23407	0.108186	11.4069	3.86087e-30	2.09302e-28	chr7	102441694	102469771	protein_coding
Strap	ENSMUSG00000030224.10	570.484	488.583	831.699	0.761736	0.0668271	11.3986	4.24824e-30	2.29769e-28	chr6	137735077	137751932	protein_coding
Arhgap26	ENSMUSG00000036452.17	1260.89	1224.9	554.681	-1.14201	0.100245	-11.3922	4.57364e-30	2.46797e-28	chr18	38601533	39376284	protein_coding
Phospho1	ENSMUSG00000050860.6	46.4885	4.4368	213.821	5.58741	0.491089	11.3776	5.40779e-30	2.91136e-28	chr11	95824498	95832140	protein_coding
RP23-425F12.1	ENSMUSG00000115852.2	207.642	281.409	81.7465	-1.78311	0.156872	-11.3667	6.12812e-30	3.29157e-28	chr16	24122698	24382390	transcribed_processed_pseudogene
Eng	ENSMUSG00000026814.16	103.041	6.55917	493.212	6.18012	0.54471	11.3457	7.7911e-30	4.17521e-28	chr2	32646594	32682669	protein_coding
Celf2	ENSMUSG00000002107.18	2021.62	2190.56	1413.96	-0.630287	0.0555687	-11.3425	8.08103e-30	4.32067e-28	chr2	6539693	7509563	protein_coding
Fignl1	ENSMUSG00000035455.12	186.91	127.552	587.128	2.1918	0.193309	11.3383	8.47429e-30	4.52059e-28	chr11	11787430	11808962	protein_coding
Nup107	ENSMUSG00000052798.13	475.348	380.111	749.3	0.974996	0.0860451	11.3312	9.19146e-30	4.89199e-28	chr10	117750620	117792705	protein_coding
Rad21	ENSMUSG00000022314.10	1137.09	997.761	1518.65	0.604186	0.0533769	11.3192	1.05401e-29	5.59702e-28	chr15	51962239	51991747	protein_coding
Ppargc1a	ENSMUSG00000029167.13	47.0396	59.5087	3.25075	-4.30456	0.380333	-11.3179	1.07052e-29	5.67183e-28	chr5	51454249	51567726	protein_coding
Rpn1	ENSMUSG00000030062.7	851.392	736.687	1081.8	0.551126	0.0486993	11.3169	1.08212e-29	5.72029e-28	chr6	88084481	88105304	protein_coding
Memo1	ENSMUSG00000058704.7	188.418	136.614	412.835	1.58478	0.140305	11.2953	1.38447e-29	7.30206e-28	chr17	74200705	74294883	protein_coding
Samd14	ENSMUSG00000047181.12	131.868	1.48626	647.704	8.77059	0.77683	11.2902	1.46647e-29	7.71711e-28	chr11	95009878	95026087	protein_coding
Dusp22	ENSMUSG00000069255.13	300.867	373.164	161.696	-1.20025	0.106335	-11.2874	1.5142e-29	7.95039e-28	chr13	30659998	30711231	protein_coding
Helz2	ENSMUSG00000027580.17	5296.47	5933.95	1639.67	-1.85498	0.164378	-11.2848	1.55912e-29	8.1679e-28	chr2	181227614	181242027	protein_coding
Tlr3	ENSMUSG00000031639.12	329.586	663.681	42.894	-3.94406	0.349759	-11.2765	1.71432e-29	8.96085e-28	chr8	45395664	45411080	protein_coding
Mau2	ENSMUSG00000031858.16	1629.42	1706.03	1141.81	-0.576873	0.0511634	-11.2751	1.74169e-29	9.08362e-28	chr8	70016122	70042734	protein_coding
Zfp2	ENSMUSG00000049321.17	42.9853	60.1055	5.75979	-3.35365	0.297677	-11.2661	1.92977e-29	1.00421e-27	chr11	50898711	50916165	protein_coding
Parvb	ENSMUSG00000022438.6	88.9208	1.79035	436.741	7.88592	0.700029	11.2651	1.95048e-29	1.01273e-27	chr15	84232042	84315688	protein_coding
Sema4a	ENSMUSG00000028064.17	124.112	16.1888	457.947	4.8181	0.427732	11.2643	1.96904e-29	1.0201e-27	chr3	88435958	88461182	protein_coding
Chd2	ENSMUSG00000078671.11	2453.66	2616.63	1198.88	-1.12479	0.0998929	-11.26	2.0675e-29	1.06874e-27	chr7	73426637	73541830	protein_coding
Zfp871	ENSMUSG00000024298.14	898.213	965.559	437.886	-1.1382	0.101151	-11.2525	2.25196e-29	1.16152e-27	chr17	32771235	32788287	protein_coding
Ybx3	ENSMUSG00000030189.15	484.109	450.507	813.657	0.852004	0.0757257	11.2512	2.28505e-29	1.176e-27	chr6	131364854	131388476	protein_coding
Ciz1	ENSMUSG00000039205.16	1233.74	1268.03	725.057	-0.805542	0.0716027	-11.2502	2.31179e-29	1.18714e-27	chr2	32352326	32380970	protein_coding
Ncaph2	ENSMUSG00000008690.15	812.289	728.174	1125.63	0.628325	0.055871	11.246	2.42355e-29	1.24181e-27	chr15	89355718	89372826	protein_coding
Dnmt1	ENSMUSG00000004099.16	1553.42	1319.34	2081.25	0.654431	0.0582203	11.2406	2.57652e-29	1.31729e-27	chr9	20907208	20959888	protein_coding
Tmem14c	ENSMUSG00000021361.7	275.668	234.37	485.894	1.04798	0.0932924	11.2333	2.79891e-29	1.42787e-27	chr13	41016291	41022586	protein_coding
Rhag	ENSMUSG00000023926.7	174.032	1.02212	867.001	9.60999	0.855755	11.2298	2.90994e-29	1.48128e-27	chr17	40811125	40840754	protein_coding
Samd11	ENSMUSG00000096351.2	43.4869	6.24912	186.72	4.89265	0.435852	11.2255	3.0564e-29	1.55245e-27	chr4	156246965	156255657	protein_coding
RP24-340J3.3	ENSMUSG00000116908.1	125.189	144.999	41.6425	-1.80708	0.161439	-11.1936	4.38308e-29	2.22149e-27	chr16	36875139	36880234	TEC
Fam46c	ENSMUSG00000044468.14	413.93	147.563	1647.31	3.47448	0.310515	11.1894	4.59486e-29	2.32379e-27	chr3	100451627	100489324	protein_coding
Igf1r	ENSMUSG00000005533.10	97.782	14.9404	327.012	4.42561	0.395756	11.1827	4.9569e-29	2.50147e-27	chr7	67952826	68233668	protein_coding
Wdr62	ENSMUSG00000037020.16	136.691	92.6222	308.225	1.71517	0.153418	11.1798	5.12311e-29	2.57705e-27	chr7	30240137	30280419	protein_coding
Acot9	ENSMUSG00000025287.15	186.318	129.116	282.799	1.13295	0.101341	11.1797	5.12874e-29	2.57705e-27	chrX	155262442	155297654	protein_coding
Spdl1	ENSMUSG00000069910.2	135.654	92.8644	336.051	1.84353	0.165132	11.164	6.12034e-29	3.06871e-27	chr11	34809189	34833641	protein_coding
Car1	ENSMUSG00000027556.15	124.597	9.62554	594.127	5.90431	0.529401	11.1528	6.93821e-29	3.47133e-27	chr3	14766215	14808368	protein_coding
Herc2	ENSMUSG00000030451.16	2735.5	3074.05	1569.26	-0.969285	0.0869304	-11.1501	7.15108e-29	3.57019e-27	chr7	56050195	56231800	protein_coding
Cdk1	ENSMUSG00000019942.13	160.676	107.976	555.985	2.35067	0.210894	11.1462	7.47269e-29	3.7228e-27	chr10	69335145	69352938	protein_coding
Nfix	ENSMUSG00000001911.16	124.049	51.5571	431.121	3.05532	0.274153	11.1446	7.61102e-29	3.78365e-27	chr8	84699875	84800344	protein_coding
Ercc6l	ENSMUSG00000051220.2	154.778	105.25	408.614	1.94913	0.174997	11.1381	8.18792e-29	4.0618e-27	chrX	102141715	102157091	protein_coding
Pnp	ENSMUSG00000115338.2	384.617	275.259	746.796	1.43984	0.129395	11.1275	9.21588e-29	4.56205e-27	chr14	50931081	50965237	protein_coding
Nek8	ENSMUSG00000017405.14	306.802	381.986	125.012	-1.61364	0.145022	-11.1269	9.2804e-29	4.58428e-27	chr11	78166105	78176675	protein_coding
Blnk	ENSMUSG00000061132.13	1440.24	1800.4	828.019	-1.12137	0.100791	-11.1257	9.40861e-29	4.63781e-27	chr19	40928926	40994535	protein_coding
Polk	ENSMUSG00000021668.15	239.753	294.752	153.732	-0.938348	0.0843497	-11.1245	9.53436e-29	4.6899e-27	chr13	96480689	96542579	protein_coding
Orc1	ENSMUSG00000028587.18	71.0525	22.7043	292.191	3.67776	0.330668	11.1222	9.78302e-29	4.80211e-27	chr4	108579422	108614833	protein_coding
Mysm1	ENSMUSG00000062627.9	900.497	951.221	458.685	-1.05289	0.0946731	-11.1213	9.88098e-29	4.84002e-27	chr4	94942039	94979100	protein_coding
Bak1	ENSMUSG00000057789.13	574.081	541.104	839.601	0.631066	0.0567506	11.12	1.00279e-28	4.90171e-27	chr17	27019809	27029009	protein_coding
Zfp788	ENSMUSG00000074165.10	243.163	288.617	142.538	-1.02185	0.0919633	-11.1115	1.10248e-28	5.37778e-27	chr7	41633202	41651530	protein_coding
Rmdn3	ENSMUSG00000070730.11	273.342	210.159	475.704	1.17228	0.105538	11.1077	1.15035e-28	5.59958e-27	chr2	119137000	119157034	protein_coding
Ighv1-42	ENSMUSG00000094652.2	43.5196	52.7336	3.55779	-3.9859	0.358932	-11.1049	1.18781e-28	5.76988e-27	chr12	114937112	114937544	IG_V_gene
Nkg7	ENSMUSG00000004612.9	70.3343	5.78498	291.171	5.6305	0.507915	11.0855	1.47508e-28	7.15046e-27	chr7	43437072	43438249	protein_coding
Grwd1	ENSMUSG00000053801.18	217.89	147.682	334.665	1.1832	0.106739	11.085	1.48339e-28	7.17588e-27	chr7	45825222	45830944	protein_coding
Fen1	ENSMUSG00000024742.15	378.643	307.86	778.253	1.33489	0.120438	11.0836	1.50683e-28	7.27418e-27	chr19	10199131	10204169	protein_coding
C1qb	ENSMUSG00000036905.8	98.1009	11.7642	458.71	5.26294	0.474892	11.0824	1.5273e-28	7.35779e-27	chr4	136880128	136886187	protein_coding
Cercam	ENSMUSG00000039787.13	48.7975	21.0518	181.736	3.0906	0.279054	11.0753	1.65365e-28	7.95011e-27	chr2	29869163	29882840	protein_coding
Zcchc11	ENSMUSG00000034610.14	1948.28	2123.78	1070.73	-0.988072	0.0892366	-11.0725	1.70582e-28	8.18408e-27	chr4	108459425	108559421	protein_coding
Slc25a39	ENSMUSG00000018677.9	377.019	349.737	656.76	0.907834	0.082033	11.0667	1.81973e-28	8.7127e-27	chr11	102402984	102407946	protein_coding
Txnrd2	ENSMUSG00000075704.16	213.058	160.197	385.002	1.27232	0.114983	11.0653	1.84814e-28	8.83065e-27	chr16	18426383	18479073	protein_coding
Itsn2	ENSMUSG00000020640.10	3035.15	2987.95	1524.18	-0.970251	0.0876882	-11.0648	1.85921e-28	8.86539e-27	chr12	4592637	4713962	protein_coding
Nudcd2	ENSMUSG00000020328.10	163.362	124.453	337.488	1.43534	0.129896	11.0499	2.19427e-28	1.04418e-26	chr11	40733666	40740046	protein_coding
Epor	ENSMUSG00000006235.6	81.4419	1.46429	403.73	8.08929	0.732649	11.0412	2.41917e-28	1.14886e-26	chr9	21958896	21963506	protein_coding
RP23-129P10.1	ENSMUSG00000087231.7	53.7385	92.9651	16.9106	-2.47433	0.224109	-11.0407	2.43044e-28	1.15187e-26	chr6	67036598	67080654	processed_transcript
Aurka	ENSMUSG00000027496.15	142.072	93.6421	453.821	2.26868	0.205667	11.0309	2.71285e-28	1.28052e-26	chr2	172356189	172370535	protein_coding
Prdx2	ENSMUSG00000005161.15	402.782	348.563	761.406	1.12499	0.101984	11.031	2.70739e-28	1.28052e-26	chr8	84969586	84974834	protein_coding
Dennd6b	ENSMUSG00000015377.10	551.318	565.634	210.721	-1.42175	0.12904	-11.0178	3.13486e-28	1.47674e-26	chr15	89182212	89196496	protein_coding
Dyrk3	ENSMUSG00000016526.8	56.0674	17.289	209.724	3.5775	0.324858	11.0125	3.3262e-28	1.56371e-26	chr1	131127454	131138340	protein_coding
Psmd1	ENSMUSG00000026229.17	740.49	603.714	1215.88	1.00979	0.0916979	11.0122	3.33778e-28	1.56601e-26	chr1	86064386	86139151	protein_coding
Pop1	ENSMUSG00000022325.14	170.214	124.175	373.295	1.57371	0.142914	11.0116	3.35967e-28	1.57312e-26	chr15	34495303	34530648	protein_coding
Ttc28	ENSMUSG00000033209.17	511.91	819.31	96.3113	-3.08778	0.280437	-11.0106	3.3975e-28	1.58765e-26	chr5	110879802	111289780	protein_coding
Slc37a2	ENSMUSG00000032122.15	575.924	762.817	184.244	-2.05069	0.186258	-11.0099	3.42218e-28	1.59599e-26	chr9	37227584	37255738	protein_coding
Zmat1	ENSMUSG00000052676.16	261.396	296.053	71.2237	-2.04822	0.186084	-11.007	3.5366e-28	1.6428e-26	chrX	134971371	135009209	protein_coding
Ift172	ENSMUSG00000038564.11	575.427	586.259	234.23	-1.32885	0.120727	-11.0071	3.5336e-28	1.6428e-26	chr5	31253276	31291116	protein_coding
Cep63	ENSMUSG00000032534.18	660.741	803.345	345.996	-1.21245	0.110242	-10.9981	3.90237e-28	1.8091e-26	chr9	102584587	102626534	protein_coding
Gab2	ENSMUSG00000004508.6	82.597	8.10538	382.164	5.55355	0.505696	10.982	4.66428e-28	2.15804e-26	chr7	97081585	97308946	protein_coding
Hat1	ENSMUSG00000027018.11	295.954	233.685	553.86	1.23771	0.112714	10.9809	4.72176e-28	2.17601e-26	chr2	71388957	71441622	protein_coding
Tuba1a	ENSMUSG00000072235.6	197.352	133.974	295.421	1.14932	0.104664	10.981	4.71557e-28	2.17601e-26	chr15	98949836	98953703	protein_coding
Gfi1	ENSMUSG00000029275.18	81.6268	27.1785	290.185	3.40257	0.309944	10.978	4.87652e-28	2.24291e-26	chr5	107716656	107726036	protein_coding
Bptf	ENSMUSG00000040481.17	3113.95	3014.2	2065.14	-0.545487	0.0497018	-10.9752	5.02965e-28	2.3088e-26	chr11	107033080	107132127	protein_coding
Atp5sl	ENSMUSG00000057229.11	878.642	885.675	343.759	-1.36307	0.124202	-10.9746	5.06422e-28	2.32011e-26	chr7	25619413	25625551	protein_coding
Zfp956	ENSMUSG00000045466.18	366.687	481.566	208.53	-1.20859	0.110154	-10.9718	5.22182e-28	2.38763e-26	chr6	47953389	47965300	protein_coding
Ube2d1	ENSMUSG00000019927.6	492.57	497.538	239.918	-1.05004	0.0957062	-10.9715	5.23889e-28	2.39076e-26	chr10	71254979	71285262	protein_coding
Ak2	ENSMUSG00000028792.14	579.783	539.776	807.311	0.577419	0.0526356	10.9701	5.32024e-28	2.42314e-26	chr4	128991957	129011529	protein_coding
Dmtn	ENSMUSG00000022099.17	137.646	0.978179	684.06	9.26761	0.844988	10.9677	5.46188e-28	2.48282e-26	chr14	70601262	70636048	protein_coding
Dock5	ENSMUSG00000044447.5	114.732	15.0129	505.141	5.06716	0.462032	10.9671	5.50048e-28	2.49551e-26	chr14	67752134	67933442	protein_coding
Rfc5	ENSMUSG00000029363.14	254.652	198.143	525.027	1.39943	0.127679	10.9605	5.91604e-28	2.67885e-26	chr5	117378102	117389047	protein_coding
Srcap	ENSMUSG00000053877.12	3854.72	4072.4	2510.38	-0.697088	0.0636244	-10.9563	6.1985e-28	2.80132e-26	chr7	127511982	127561219	protein_coding
Ighv1-66	ENSMUSG00000095519.2	42.4026	63.6015	4.50643	-3.89783	0.35583	-10.9542	6.34425e-28	2.86165e-26	chr12	115593109	115593591	IG_V_gene
Prdx3	ENSMUSG00000024997.7	360.566	318.572	564.537	0.824443	0.075343	10.9425	7.21592e-28	3.24856e-26	chr19	60864050	60874556	protein_coding
Snx32	ENSMUSG00000056185.4	141.796	170.254	64.1162	-1.40957	0.128901	-10.9353	7.81428e-28	3.51117e-26	chr19	5495277	5510489	protein_coding
Scai	ENSMUSG00000035236.17	648.154	725.695	271.742	-1.4153	0.129563	-10.9237	8.88523e-28	3.98471e-26	chr2	39066213	39190734	protein_coding
Bag1	ENSMUSG00000028416.12	366.378	297.781	569.364	0.93402	0.0855176	10.922	9.05131e-28	4.05142e-26	chr4	40936397	40948294	protein_coding
Mdm4-ps	ENSMUSG00000081739.3	194.828	230.465	100.058	-1.19128	0.109083	-10.9209	9.1579e-28	4.09129e-26	chrX	128261410	128267924	processed_pseudogene
Nup50	ENSMUSG00000016619.10	785.858	696.083	1042.22	0.581153	0.0532223	10.9193	9.31643e-28	4.15417e-26	chr15	84923410	84942963	protein_coding
Ighv3-8	ENSMUSG00000076674.2	37.5485	59.0712	2.2658	-4.79229	0.438958	-10.9174	9.51516e-28	4.2347e-26	chr12	114322326	114322801	IG_V_gene
Mtx3	ENSMUSG00000021704.8	439.137	539.385	233.626	-1.20448	0.110521	-10.8982	1.17527e-27	5.22057e-26	chr13	92844759	92858230	protein_coding
Zfp592	ENSMUSG00000005621.11	1728.48	1852.25	996.412	-0.894869	0.082129	-10.8959	1.20562e-27	5.34524e-26	chr7	80993680	81045164	protein_coding
Cdc6	ENSMUSG00000017499.15	166.303	100.065	596.939	2.56636	0.235538	10.8957	1.20804e-27	5.3458e-26	chr11	98907800	98923940	protein_coding
Ppp4r1l-ps	ENSMUSG00000055897.13	510.738	632.261	229.932	-1.4576	0.133792	-10.8945	1.22405e-27	5.40641e-26	chr2	173579319	173659640	transcribed_unprocessed_pseudogene
RP24-326F21.2	ENSMUSG00000105244.1	99.8598	109.583	18.0394	-2.59729	0.238843	-10.8745	1.52524e-27	6.72403e-26	chr3	136049554	136051688	processed_pseudogene
Map3k19	ENSMUSG00000051590.9	501.945	493.24	22.229	-4.49005	0.413017	-10.8714	1.57847e-27	6.94555e-26	chr1	127815252	127855031	protein_coding
Pgp	ENSMUSG00000043445.6	180.79	141.45	309.905	1.12419	0.103549	10.8566	1.85455e-27	8.14501e-26	chr17	24470472	24471591	protein_coding
Apc	ENSMUSG00000005871.14	1603.47	1590.91	878.306	-0.856702	0.0789156	-10.8559	1.86907e-27	8.19342e-26	chr18	34220923	34322189	protein_coding
Adgre4	ENSMUSG00000032915.6	53.7878	11.0399	232.586	4.36461	0.402251	10.8505	1.98385e-27	8.68027e-26	chr17	55749983	55853662	protein_coding
Bag2	ENSMUSG00000042215.8	62.6192	23.444	244.725	3.3648	0.310181	10.8479	2.04127e-27	8.91481e-26	chr1	33745483	33757795	protein_coding
Itga5	ENSMUSG00000000555.8	56.0426	3.5305	259.822	6.14677	0.566808	10.8445	2.11685e-27	9.22765e-26	chr15	103344285	103366763	protein_coding
Chil3	ENSMUSG00000040809.10	141.572	8.69755	663.76	6.22002	0.573799	10.8401	2.22313e-27	9.67288e-26	chr3	106147553	106167564	protein_coding
4930480K23Rik	ENSMUSG00000097284.7	54.2041	97.716	21.9	-2.16072	0.199372	-10.8377	2.28231e-27	9.91192e-26	chr14	69732783	69767113	lincRNA
Kel	ENSMUSG00000029866.13	130.626	1.00015	649.104	9.19259	0.848949	10.8282	2.53069e-27	1.09702e-25	chr6	41686329	41704339	protein_coding
Ttc14	ENSMUSG00000027677.17	1430.41	1631.95	714.592	-1.18945	0.109942	-10.8189	2.80266e-27	1.21267e-25	chr3	33799831	33814860	protein_coding
Cds2	ENSMUSG00000058793.14	2194.51	2504.65	1575.82	-0.667769	0.0617738	-10.8099	3.08996e-27	1.33451e-25	chr2	132263147	132312050	protein_coding
Ccdc62	ENSMUSG00000061882.12	168.81	237.518	56.4353	-2.06714	0.191436	-10.7981	3.51439e-27	1.51501e-25	chr5	123930678	123969895	protein_coding
Ssbp2	ENSMUSG00000003992.15	88.444	9.5477	207.085	4.42875	0.410316	10.7935	3.69383e-27	1.58943e-25	chr13	91460282	91703429	protein_coding
Kdm2a	ENSMUSG00000054611.16	2507.98	2656.99	1485.07	-0.837165	0.0775736	-10.7919	3.76024e-27	1.61504e-25	chr19	4314418	4398285	protein_coding
Pdk3	ENSMUSG00000035232.8	228.171	173.231	429.358	1.29931	0.120444	10.7877	3.93458e-27	1.68681e-25	chrX	93764606	93832201	protein_coding
Recql4	ENSMUSG00000033762.8	120.292	81.6162	334.72	2.01697	0.186972	10.7875	3.94295e-27	1.68731e-25	chr15	76703552	76710548	protein_coding
Fcer2a	ENSMUSG00000005540.10	1180.16	626.324	31.4589	-4.32275	0.401176	-10.7752	4.50803e-27	1.9256e-25	chr8	3681736	3694175	protein_coding
Hras	ENSMUSG00000025499.18	141.859	98.7328	253.441	1.36198	0.126416	10.7738	4.57698e-27	1.95148e-25	chr7	141189104	141194005	protein_coding
Cdk5r1	ENSMUSG00000048895.13	208.597	346.221	72.45	-2.25337	0.209508	-10.7555	5.58138e-27	2.37539e-25	chr11	80477022	80481184	protein_coding
Nans	ENSMUSG00000028334.10	338.306	276.762	551.401	0.981513	0.0912736	10.7535	5.70422e-27	2.42326e-25	chr4	46489247	46503632	protein_coding
Rnf111	ENSMUSG00000032217.13	1183.66	1387.89	670.141	-1.04802	0.0974855	-10.7505	5.89519e-27	2.49984e-25	chr9	70425423	70503725	protein_coding
Wdhd1	ENSMUSG00000037572.17	480.859	380.045	879.367	1.20222	0.111937	10.7401	6.59463e-27	2.79137e-25	chr14	47240943	47276857	protein_coding
Igkv1-131	ENSMUSG00000076505.1	35.9307	53.3866	6.05998	-3.19745	0.298166	-10.7237	7.87928e-27	3.3291e-25	chr6	67766035	67766772	IG_V_gene
Dlgap5	ENSMUSG00000037544.14	231.596	153.474	725.654	2.23556	0.208763	10.7086	9.27457e-27	3.91156e-25	chr14	47387778	47418407	protein_coding
Eif4ebp1	ENSMUSG00000031490.6	129.334	91.3953	253.826	1.47444	0.137928	10.6899	1.13529e-26	4.77948e-25	chr8	27260328	27276674	protein_coding
Pdxk	ENSMUSG00000032788.15	465.882	604.348	263.193	-1.19406	0.111711	-10.6888	1.14866e-26	4.82708e-25	chr10	78436743	78464975	protein_coding
Cep76	ENSMUSG00000073542.2	145.862	87.0396	379.99	2.12312	0.198651	10.6877	1.16243e-26	4.87615e-25	chr18	67617396	67641336	protein_coding
RP23-216O10.2	ENSMUSG00000086236.9	88.2879	161.526	20.5481	-3.00112	0.280826	-10.6868	1.17406e-26	4.91611e-25	chr9	103423577	103461260	antisense
Camp	ENSMUSG00000038357.10	67.5278	3.81262	313.83	6.29723	0.589484	10.6826	1.22763e-26	5.13122e-25	chr9	109847378	109849617	protein_coding
Aqp9	ENSMUSG00000032204.13	37.1601	2.48641	179.576	6.1169	0.572675	10.6813	1.24545e-26	5.19644e-25	chr9	71110658	71168682	protein_coding
Igkv13-84	ENSMUSG00000076538.1	49.8719	53.2639	5.01652	-3.4932	0.327129	-10.6784	1.2853e-26	5.35314e-25	chr6	68939601	68940067	IG_V_gene
AC092855.1	ENSMUSG00000038543.13	200.953	277.679	100.937	-1.45753	0.136502	-10.6778	1.29367e-26	5.37842e-25	chr3	95883953	95892005	protein_coding
Prepl	ENSMUSG00000024127.14	373.263	472.634	247.056	-0.934566	0.0876157	-10.6666	1.45801e-26	6.05085e-25	chr17	85063476	85090267	protein_coding
Amd1	ENSMUSG00000075232.5	154.812	101.806	273.351	1.43279	0.134374	10.6627	1.52196e-26	6.30505e-25	chr10	40287457	40302186	protein_coding
Fbxo30	ENSMUSG00000047648.13	122.59	66.4645	255.386	1.9418	0.182172	10.6591	1.58044e-26	6.53577e-25	chr10	11281329	11298052	protein_coding
Kif21b	ENSMUSG00000041642.18	3187.74	2993.63	1537.34	-0.960495	0.0901369	-10.656	1.63554e-26	6.75165e-25	chr1	136131388	136177998	protein_coding
Adgrg1	ENSMUSG00000031785.16	174.509	6.3872	838.894	7.04427	0.661379	10.6509	1.72696e-26	7.11646e-25	chr8	94974750	95014217	protein_coding
Nomo1	ENSMUSG00000030835.6	805.628	695.664	1163.15	0.740045	0.0695237	10.6445	1.84981e-26	7.60931e-25	chr7	46033697	46084212	protein_coding
Tmem206	ENSMUSG00000026627.7	405.237	612.885	254.584	-1.26716	0.1191	-10.6395	1.95228e-26	8.01671e-25	chr1	191325911	191350914	protein_coding
Hpn	ENSMUSG00000001249.14	57.6889	10.46	269.355	4.66674	0.438744	10.6366	2.01379e-26	8.25478e-25	chr7	31098724	31115290	protein_coding
H2-Eb2	ENSMUSG00000067341.5	608.448	666.147	120.225	-2.46717	0.232044	-10.6324	2.10702e-26	8.62182e-25	chr17	34325664	34340229	protein_coding
Taok1	ENSMUSG00000017291.13	1552.43	1664.11	950.576	-0.80639	0.0759422	-10.6185	2.44561e-26	9.98979e-25	chr11	77529161	77607815	protein_coding
Osbpl1a	ENSMUSG00000044252.17	42.8427	10.0558	162.789	4.01962	0.378916	10.6082	2.72891e-26	1.11276e-24	chr18	12755313	12941841	protein_coding
Slc43a3	ENSMUSG00000027074.14	313.378	262.709	930.751	1.82085	0.171687	10.6057	2.80484e-26	1.14173e-24	chr2	84936578	84958509	protein_coding
Hps3	ENSMUSG00000027615.14	1070.84	1154.61	492.235	-1.22766	0.115764	-10.6049	2.82795e-26	1.14913e-24	chr3	19995944	20035315	protein_coding
Anxa2	ENSMUSG00000032231.14	159.656	41.1511	516.131	3.64876	0.344102	10.6037	2.86358e-26	1.16159e-24	chr9	69453619	69491795	protein_coding
Sort1	ENSMUSG00000068747.14	105.23	5.5308	496.631	6.43768	0.607467	10.5976	3.05782e-26	1.23823e-24	chr3	108284081	108361511	protein_coding
Trmt2a	ENSMUSG00000022721.19	914.606	960.298	681.568	-0.490716	0.0463379	-10.5899	3.31789e-26	1.34122e-24	chr16	18248678	18254772	protein_coding
Aak1	ENSMUSG00000057230.13	1402.79	1570.8	943.929	-0.733315	0.0692484	-10.5896	3.32888e-26	1.34334e-24	chr6	86849516	87003223	protein_coding
Dmwd	ENSMUSG00000030410.16	86.1948	10.4979	138.559	3.73591	0.353019	10.5828	3.58286e-26	1.44333e-24	chr7	19076226	19082776	protein_coding
Mthfd1	ENSMUSG00000021048.7	677.932	584.882	1181.4	1.0154	0.0959776	10.5796	3.70723e-26	1.49087e-24	chr12	76255297	76319803	protein_coding
Arid4b	ENSMUSG00000039219.18	1345.49	1530.64	784.314	-0.963101	0.0910508	-10.5776	3.78431e-26	1.51925e-24	chr13	14063231	14199603	protein_coding
Fam96a	ENSMUSG00000032381.5	234.581	198.168	389.857	0.979574	0.0926252	10.5757	3.86385e-26	1.54852e-24	chr9	66126610	66138955	protein_coding
Gm10184	ENSMUSG00000066878.4	220.515	194.294	413.244	1.08126	0.102323	10.567	4.23624e-26	1.69486e-24	chr17	89908510	89910449	protein_coding
Elac1	ENSMUSG00000036941.2	299.632	323.501	149.441	-1.11058	0.10513	-10.5639	4.38248e-26	1.75037e-24	chr18	73735037	73754479	protein_coding
Kcna3	ENSMUSG00000047959.4	412.129	497.704	84.9243	-2.55	0.241404	-10.5632	4.41293e-26	1.75953e-24	chr3	107036168	107038070	protein_coding
Rprd2	ENSMUSG00000028106.13	1414.41	1460.93	933.619	-0.645268	0.0611162	-10.5581	4.66207e-26	1.85569e-24	chr3	95760340	95818863	protein_coding
Luc7l2	ENSMUSG00000029823.16	2289.87	2945.59	1335.62	-1.13992	0.108107	-10.5444	5.39205e-26	2.14261e-24	chr6	38551333	38609470	protein_coding
Lrch4-sap25	ENSMUSG00000029720.9	2020.63	2140.95	1249.81	-0.775276	0.0735419	-10.542	5.53361e-26	2.19512e-24	chr5	137629174	137642899	protein_coding
Tmem9	ENSMUSG00000026411.17	139.783	109.001	323.297	1.56484	0.148484	10.5387	5.72634e-26	2.26773e-24	chr1	136008149	136035342	protein_coding
RP23-32C18.5	ENSMUSG00000099757.1	1156.04	1255.99	186.035	-2.75402	0.261374	-10.5367	5.85161e-26	2.31341e-24	chr19	11470165	11484578	processed_transcript
RP24-490B17.2	ENSMUSG00000103358.1	69.9734	50.4414	2.44824	-4.38652	0.416397	-10.5345	5.99169e-26	2.36479e-24	chr17	51842860	51846114	TEC
Sppl2b	ENSMUSG00000035206.10	403.69	324.908	631.308	0.956189	0.0907797	10.5331	6.08177e-26	2.3963e-24	chr10	80855274	80868708	protein_coding
Igkv17-127	ENSMUSG00000076508.3	134.785	156.6	20.3828	-2.95897	0.280977	-10.531	6.21505e-26	2.44469e-24	chr6	67861152	67861659	IG_V_gene
Cyp27a1	ENSMUSG00000026170.6	249.369	277.647	49.5117	-2.47688	0.235248	-10.5288	6.36424e-26	2.49902e-24	chr1	74713573	74737892	protein_coding
Aldh18a1	ENSMUSG00000025007.13	520.803	466.754	805.915	0.785568	0.0746125	10.5286	6.37456e-26	2.49902e-24	chr19	40550256	40588463	protein_coding
Ccnt2	ENSMUSG00000026349.14	1524	1659.91	893.008	-0.893832	0.0849631	-10.5202	6.96966e-26	2.72774e-24	chr1	127774163	127808061	protein_coding
Igkv1-122	ENSMUSG00000095497.2	32.008	61.1718	3.73732	-4.06684	0.38669	-10.5171	7.20876e-26	2.8166e-24	chr6	68016717	68017488	IG_V_gene
Golt1b	ENSMUSG00000030245.10	216.479	178.648	347.329	0.958405	0.0911786	10.5113	7.66315e-26	2.98914e-24	chr6	142387220	142403858	protein_coding
Gm10521	ENSMUSG00000073492.2	219.057	232.151	48.718	-2.23934	0.213081	-10.5093	7.825e-26	3.04718e-24	chr1	171895663	171898237	protein_coding
Armt1	ENSMUSG00000061759.15	565	657.632	421.573	-0.641749	0.0610765	-10.5073	7.99461e-26	3.10805e-24	chr10	4432466	4455141	protein_coding
Ythdc1	ENSMUSG00000035851.14	1422.13	1438.83	907.24	-0.664469	0.0632463	-10.5061	8.10127e-26	3.14429e-24	chr5	86804220	86836659	protein_coding
Sepp1	ENSMUSG00000064373.12	329.122	179.136	681.848	1.92411	0.183169	10.5046	8.23003e-26	3.18897e-24	chr15	3268546	3280508	protein_coding
Sh3tc1	ENSMUSG00000036553.16	299.563	303.724	133.22	-1.19101	0.113384	-10.5043	8.25635e-26	3.19387e-24	chr5	35697179	35739987	protein_coding
Krba1	ENSMUSG00000042810.14	550.048	635.939	143.632	-2.14287	0.204028	-10.5028	8.38361e-26	3.23774e-24	chr6	48395585	48419781	protein_coding
Gan	ENSMUSG00000052557.11	678.479	838.37	466.942	-0.846057	0.08057	-10.5009	8.5557e-26	3.29874e-24	chr8	117158134	117215997	protein_coding
Akap1	ENSMUSG00000018428.15	73.4202	53.2875	251.764	2.22104	0.211621	10.4953	9.07436e-26	3.49296e-24	chr11	88830791	88864586	protein_coding
Tpd52l2	ENSMUSG00000000827.18	338.088	248.627	488.343	0.970313	0.0925108	10.4886	9.74136e-26	3.74353e-24	chr2	181497141	181517966	protein_coding
RP23-71J17.1	ENSMUSG00000090394.8	1762.21	2229.46	875.411	-1.34949	0.128705	-10.4851	1.01118e-25	3.87951e-24	chr1	160044381	160080208	protein_coding
Nfe2	ENSMUSG00000058794.12	108.004	1.00015	530.096	8.90023	0.848971	10.4835	1.02813e-25	3.9381e-24	chr15	103248211	103258403	protein_coding
Setd8	ENSMUSG00000049327.17	543.539	464.488	912.644	0.973717	0.092889	10.4826	1.03854e-25	3.97146e-24	chr5	124439929	124462308	protein_coding
Hebp1	ENSMUSG00000042770.8	60.1556	1.85626	293.719	7.30687	0.697918	10.4695	1.19245e-25	4.55254e-24	chr6	135137521	135198022	protein_coding
Chaf1a	ENSMUSG00000002835.8	262.94	207.054	742.752	1.83324	0.175106	10.4693	1.19521e-25	4.55565e-24	chr17	56040415	56068026	protein_coding
Prnp	ENSMUSG00000079037.9	80.84	17.7092	273.076	3.93051	0.37597	10.4543	1.39988e-25	5.32708e-24	chr2	131909927	131938429	protein_coding
Exd2	ENSMUSG00000032705.9	410.154	401.87	182.062	-1.13596	0.108679	-10.4524	1.42842e-25	5.42683e-24	chr12	80463094	80500227	protein_coding
Galnt6	ENSMUSG00000037280.12	607.362	727.61	288.08	-1.33657	0.128046	-10.4382	1.65891e-25	6.29227e-24	chr15	100691812	100729376	protein_coding
Anks3	ENSMUSG00000022515.6	586.047	652.288	291.984	-1.15858	0.111012	-10.4365	1.68904e-25	6.39619e-24	chr16	4941435	4964205	protein_coding
Rbl1	ENSMUSG00000027641.13	519.616	408.788	789.136	0.942419	0.0903231	10.4339	1.73668e-25	6.56593e-24	chr2	157145892	157204534	protein_coding
Nrros	ENSMUSG00000052384.14	1236.89	1466.35	779.498	-0.910784	0.087436	-10.4166	2.08291e-25	7.86223e-24	chr16	32142784	32165594	protein_coding
Tspan4	ENSMUSG00000025511.14	36.3212	14.5265	154.861	3.37339	0.324	10.4117	2.19214e-25	8.26119e-24	chr7	141475239	141493427	protein_coding
Ptov1	ENSMUSG00000038502.17	76.8873	21.6543	243.596	3.49597	0.335825	10.4101	2.22948e-25	8.38839e-24	chr7	44863066	44869788	protein_coding
Selplg	ENSMUSG00000048163.13	573.985	433.808	892.307	1.03653	0.0995808	10.4089	2.25783e-25	8.48138e-24	chr5	113818535	113832644	protein_coding
Ighv1-85	ENSMUSG00000096150.1	41.9069	46.5349	3.38426	-3.86464	0.37131	-10.4081	2.27639e-25	8.53739e-24	chr12	116000027	116000461	IG_V_gene
Siglece	ENSMUSG00000030474.9	57.0832	13.2881	252.57	4.22646	0.406092	10.4076	2.28872e-25	8.56987e-24	chr7	43651069	43660161	protein_coding
Itgad	ENSMUSG00000070369.13	92.5503	20.1612	409.473	4.32909	0.416112	10.4037	2.38558e-25	8.91824e-24	chr7	128154375	128223816	protein_coding
AC166328.1	ENSMUSG00000036377.18	47.8554	8.73553	214.605	4.60327	0.443064	10.3896	2.76428e-25	1.03175e-23	chr5	76656511	76873554	protein_coding
Trib2	ENSMUSG00000020601.8	424.341	96.8518	601.824	2.63823	0.254083	10.3833	2.95253e-25	1.10026e-23	chr12	15791726	15816922	protein_coding
Ifi214	ENSMUSG00000070501.14	525.733	629.08	152.896	-2.04247	0.196763	-10.3803	3.04736e-25	1.13378e-23	chr1	173519716	173535957	protein_coding
Ccdc93	ENSMUSG00000026339.18	857	982.913	450.982	-1.12306	0.108198	-10.3797	3.06724e-25	1.13937e-23	chr1	121431048	121506460	protein_coding
G6pdx	ENSMUSG00000031400.10	455.077	324.951	841.222	1.37058	0.132118	10.3739	3.25936e-25	1.20881e-23	chrX	74409482	74429194	protein_coding
Rbm5	ENSMUSG00000032580.12	2473.15	2816.16	1585.35	-0.827554	0.0797918	-10.3714	3.34503e-25	1.23862e-23	chr9	107740370	107770996	protein_coding
Csf1	ENSMUSG00000014599.10	136.201	55.326	348.175	2.64406	0.2551	10.3648	3.58461e-25	1.32523e-23	chr3	107741047	107760469	protein_coding
Gfi1b	ENSMUSG00000026815.14	82.2502	1.97237	403.654	7.74977	0.74778	10.3637	3.62674e-25	1.33868e-23	chr2	28609449	28621982	protein_coding
Iba57	ENSMUSG00000049287.5	149.914	110.327	276.105	1.31362	0.126815	10.3586	3.82662e-25	1.41024e-23	chr11	59155368	59163739	protein_coding
Slc25a3	ENSMUSG00000061904.12	1512.58	1678.96	1129.98	-0.56691	0.0547468	-10.3551	3.96677e-25	1.45958e-23	chr10	91116573	91124059	protein_coding
Idh1	ENSMUSG00000025950.16	117.221	52.4411	257.181	2.27971	0.220294	10.3485	4.2514e-25	1.56185e-23	chr1	65158615	65186500	protein_coding
Lrp1	ENSMUSG00000040249.15	309.188	66.9128	1366.39	4.34322	0.419747	10.3472	4.30791e-25	1.58013e-23	chr10	127538160	127621148	protein_coding
RP23-259J8.5	ENSMUSG00000107971.1	78.3666	105.244	21.0198	-2.31155	0.223423	-10.3461	4.35991e-25	1.5942e-23	chr6	120912899	120914993	TEC
Fbxo5	ENSMUSG00000019773.7	171.031	136.071	334.364	1.30019	0.125669	10.3461	4.35691e-25	1.5942e-23	chr10	5799159	5805600	protein_coding
Cars	ENSMUSG00000010755.17	363.777	267.8	475.953	0.821546	0.0794243	10.3438	4.4661e-25	1.63048e-23	chr7	143557229	143600090	protein_coding
Muc3a	ENSMUSG00000094840.5	89.9078	98.1761	10.9234	-3.21279	0.310646	-10.3423	4.53597e-25	1.6534e-23	chr5	137208812	137212389	protein_coding
Mcm7	ENSMUSG00000029730.16	626.271	556.099	1174.79	1.07511	0.103971	10.3405	4.62134e-25	1.6819e-23	chr5	138164582	138172422	protein_coding
Myo9b	ENSMUSG00000004677.17	1866.89	1887.84	1451.7	-0.376801	0.036443	-10.3395	4.67139e-25	1.69747e-23	chr8	71272713	71360713	protein_coding
Serinc5	ENSMUSG00000021703.9	464.618	211.911	976.21	2.20316	0.213092	10.339	4.69531e-25	1.70351e-23	chr13	92611090	92711947	protein_coding
Ccdc34	ENSMUSG00000027160.16	142.122	100.522	362.288	1.84595	0.178625	10.3343	4.93165e-25	1.78648e-23	chr2	110017816	110173360	protein_coding
C3	ENSMUSG00000024164.15	252.626	15.9569	1204.65	6.23844	0.603674	10.3341	4.93948e-25	1.78655e-23	chr17	57203969	57228136	protein_coding
Sugp2	ENSMUSG00000036054.15	883.006	926.444	498.543	-0.892843	0.0864041	-10.3333	4.97957e-25	1.79826e-23	chr8	70234225	70279915	protein_coding
Zbtb18	ENSMUSG00000063659.11	1177.04	1209.52	574.342	-1.07504	0.104041	-10.3328	5.0067e-25	1.80527e-23	chr1	177442350	177450764	protein_coding
Rufy1	ENSMUSG00000020375.9	497.836	527.542	318.846	-0.722864	0.0699953	-10.3273	5.30179e-25	1.90873e-23	chr11	50389285	50431125	protein_coding
Pear1	ENSMUSG00000028073.15	543.025	527.358	107.598	-2.2928	0.222107	-10.323	5.54905e-25	1.99467e-23	chr3	87747889	87824306	protein_coding
RP23-164N7.3	ENSMUSG00000105272.1	131.977	215.911	29.9456	-2.83574	0.274717	-10.3224	5.58067e-25	2.00296e-23	chr3	106567604	106569636	TEC
Nars	ENSMUSG00000024587.9	709.164	636.249	914.159	0.525294	0.0508921	10.3217	5.61997e-25	2.01397e-23	chr18	64499664	64516557	protein_coding
Ms4a14	ENSMUSG00000099398.1	53.3809	123.848	15.2476	-3.00686	0.291354	-10.3203	5.70328e-25	2.04069e-23	chr19	11301248	11314454	protein_coding
Epb41	ENSMUSG00000028906.16	1634.04	1066.77	2369.55	1.15136	0.111568	10.3198	5.73269e-25	2.04808e-23	chr4	131923412	132075321	protein_coding
Gpr146	ENSMUSG00000044197.8	256.098	82.9633	323.158	1.95946	0.189906	10.318	5.8416e-25	2.0838e-23	chr5	139377696	139396415	protein_coding
Dohh	ENSMUSG00000078440.10	235.423	173.676	367.556	1.08328	0.105074	10.3096	6.37671e-25	2.27122e-23	chr10	81384427	81388352	protein_coding
Borcs7	ENSMUSG00000062376.7	189.306	281.862	114.942	-1.28804	0.124939	-10.3093	6.39456e-25	2.27411e-23	chr19	46689905	46703382	protein_coding
RP23-391I5.5	ENSMUSG00000108348.2	65.0407	141.219	23.0656	-2.61639	0.253975	-10.3018	6.91721e-25	2.45624e-23	chr7	16983085	16988152	protein_coding
Ect2	ENSMUSG00000027699.19	137.803	94.5372	410.832	2.10198	0.204102	10.2987	7.14351e-25	2.53275e-23	chr3	27097221	27153878	protein_coding
Clec4a1	ENSMUSG00000049037.8	43.5294	6.03888	193.332	4.95914	0.481553	10.2982	7.17652e-25	2.5406e-23	chr6	122921847	122934619	protein_coding
Zfand1	ENSMUSG00000039795.14	215.395	259.535	127.183	-1.02958	0.0999801	-10.2978	7.20838e-25	2.54801e-23	chr3	10339952	10351317	protein_coding
Tgfbi	ENSMUSG00000035493.10	157.41	14.6583	723.154	5.61016	0.545103	10.2919	7.66309e-25	2.70465e-23	chr13	56609522	56639562	protein_coding
Tbl1xr1	ENSMUSG00000027630.13	1558.47	1974.61	1009.89	-0.965946	0.0939546	-10.281	8.58373e-25	3.02502e-23	chr3	22076651	22216594	protein_coding
Nhp2	ENSMUSG00000001056.3	251.522	214.435	423.254	0.983393	0.0957682	10.2685	9.77434e-25	3.43942e-23	chr11	51619734	51623714	protein_coding
RP23-91M6.1	ENSMUSG00000114995.1	95.7592	119.175	31.6909	-1.90406	0.185444	-10.2676	9.86304e-25	3.46541e-23	chr15	31621971	31624035	TEC
RP23-140G16.2	ENSMUSG00000086938.8	144.708	147.711	26.9251	-2.44266	0.237946	-10.2656	1.00719e-24	3.53348e-23	chr19	5406739	5422847	antisense
Zmym6	ENSMUSG00000042408.13	553.551	645.416	228.192	-1.49669	0.145847	-10.2621	1.04458e-24	3.65917e-23	chr4	127077382	127124372	protein_coding
Marcksl1	ENSMUSG00000047945.6	347.364	170.91	539.564	1.66009	0.16182	10.2589	1.07959e-24	3.77614e-23	chr4	129513580	129515985	protein_coding
Zrsr1	ENSMUSG00000044068.7	485.986	683.292	274.43	-1.31306	0.128055	-10.2538	1.13761e-24	3.97314e-23	chr11	22972004	22976496	protein_coding
RP24-159C12.7	ENSMUSG00000107023.2	3727.11	3925.17	2499.62	-0.650056	0.063404	-10.2526	1.15203e-24	4.01749e-23	chr7	127519583	127567054	protein_coding
Bysl	ENSMUSG00000023988.8	277.047	225.238	448.536	0.989098	0.0965344	10.2461	1.23261e-24	4.29209e-23	chr17	47599330	47611492	protein_coding
Gsto1	ENSMUSG00000025068.7	132.251	94.0155	330.112	1.80361	0.176043	10.2453	1.24247e-24	4.32001e-23	chr19	47854969	47864790	protein_coding
Ccnb1	ENSMUSG00000041431.16	93.5405	50.5181	326.335	2.66753	0.260676	10.2331	1.40919e-24	4.89238e-23	chr13	100778649	100786570	protein_coding
RP24-252B21.2	ENSMUSG00000087088.2	141.238	219.325	50.2903	-2.12602	0.207817	-10.2302	1.4519e-24	5.0332e-23	chr7	83597047	83631880	antisense
RP23-272P19.7	ENSMUSG00000105128.1	512.678	492.898	37.3015	-3.71854	0.363498	-10.2299	1.45726e-24	5.04429e-23	chr16	19231332	19234802	TEC
Zfp865	ENSMUSG00000116184.1	40.4423	66.1732	12.5771	-2.37784	0.232555	-10.2249	1.53452e-24	5.30385e-23	chr7	5034117	5035246	protein_coding
Spns2	ENSMUSG00000040447.15	283.708	240.12	62.4301	-1.93164	0.188951	-10.223	1.5644e-24	5.39916e-23	chr11	72451637	72489904	protein_coding
Dstn	ENSMUSG00000015932.8	192.894	130.812	464.317	1.82854	0.178883	10.222	1.58063e-24	5.44712e-23	chr2	143915319	143943324	protein_coding
Frmd4b	ENSMUSG00000030064.16	47.7473	13.178	206.51	3.91976	0.38353	10.2202	1.61016e-24	5.54072e-23	chr6	97286866	97617541	protein_coding
Ttk	ENSMUSG00000038379.15	99.4193	65.8163	354.921	2.41192	0.23602	10.2192	1.62756e-24	5.59233e-23	chr9	83834688	83872389	protein_coding
Sgk1	ENSMUSG00000019970.15	111.332	13.2163	196.929	3.88688	0.380366	10.2188	1.63372e-24	5.60528e-23	chr10	21882183	21999903	protein_coding
AC129014.2	ENSMUSG00000086213.2	43.5478	51.3148	3.52833	-3.84993	0.376983	-10.2125	1.74381e-24	5.97421e-23	chr19	12517914	12596566	processed_transcript
Actn4	ENSMUSG00000054808.15	1405.61	1239.52	1729.41	0.478733	0.0468839	10.211	1.76988e-24	6.05463e-23	chr7	28893247	28962340	protein_coding
Sh2b1	ENSMUSG00000030733.10	975.394	1051.69	609.112	-0.787245	0.0771052	-10.21	1.78836e-24	6.10891e-23	chr7	126466993	126475424	protein_coding
Rab11fip2	ENSMUSG00000040022.14	311.147	357.569	142.947	-1.31752	0.129066	-10.2081	1.82479e-24	6.22425e-23	chr19	59902883	59943654	protein_coding
Fnip2	ENSMUSG00000061175.11	54.0763	3.53079	260.481	6.26475	0.613887	10.2051	1.88211e-24	6.41044e-23	chr3	79455973	79567796	protein_coding
Nudt7	ENSMUSG00000031767.13	159.861	196.399	91.9491	-1.09112	0.106929	-10.2041	1.90001e-24	6.46198e-23	chr8	114133556	114154739	protein_coding
Icosl	ENSMUSG00000000732.9	1548.45	1425.88	188.429	-2.91748	0.285932	-10.2034	1.91471e-24	6.5025e-23	chr10	78069301	78083913	protein_coding
Ddb2	ENSMUSG00000002109.14	447.117	505.229	200.936	-1.32673	0.13015	-10.1938	2.11329e-24	7.16649e-23	chr2	91211571	91236982	protein_coding
Sap30	ENSMUSG00000031609.3	62.0612	28.4551	148.876	2.38258	0.233771	10.1919	2.15435e-24	7.29512e-23	chr8	57482706	57487860	protein_coding
Akap8	ENSMUSG00000024045.5	1472.49	1562.4	1030.15	-0.5979	0.0586651	-10.1918	2.15834e-24	7.29805e-23	chr17	32303675	32321153	protein_coding
Asb13	ENSMUSG00000033781.7	470.112	479.327	205.409	-1.22217	0.119938	-10.19	2.19683e-24	7.41748e-23	chr13	3634031	3653822	protein_coding
Mcm10	ENSMUSG00000026669.14	194.055	147.651	641.586	2.11427	0.207499	10.1893	2.21425e-24	7.46551e-23	chr2	4989713	5012791	protein_coding
Nubp2	ENSMUSG00000039183.5	319.105	250.593	470.988	0.90588	0.0889331	10.1861	2.28803e-24	7.70314e-23	chr17	24882610	24886350	protein_coding
RP24-512K3.7	ENSMUSG00000113328.1	182.303	234.834	68.123	-1.77774	0.174631	-10.18	2.43655e-24	8.19138e-23	chr12	103412491	103415596	TEC
Sipa1	ENSMUSG00000056917.12	2458.14	2779.94	1460.71	-0.927881	0.0911525	-10.1794	2.44995e-24	8.22459e-23	chr19	5651184	5663707	protein_coding
Mndal	ENSMUSG00000090272.8	1336.57	1604.88	742.867	-1.10862	0.108919	-10.1784	2.47648e-24	8.30172e-23	chr1	173849125	173942491	protein_coding
Tpi1	ENSMUSG00000023456.15	390.857	391.767	605.988	0.632587	0.0622073	10.169	2.72623e-24	9.12582e-23	chr6	124810585	124814296	protein_coding
Herc3	ENSMUSG00000029804.17	891.267	1168.4	458.201	-1.34894	0.132654	-10.1689	2.73093e-24	9.12849e-23	chr6	58831464	58920398	protein_coding
Bub1	ENSMUSG00000027379.13	150.2	111.86	500.636	2.14574	0.211041	10.1674	2.7721e-24	9.2438e-23	chr2	127801121	127831865	protein_coding
Kpna2	ENSMUSG00000018362.14	173.317	145.76	334.855	1.18314	0.116366	10.1674	2.77334e-24	9.2438e-23	chr11	106988628	106999541	protein_coding
Neurl4	ENSMUSG00000047284.14	992.695	983.327	555.98	-0.820837	0.0807339	-10.1672	2.7782e-24	9.24682e-23	chr11	69901071	69913820	protein_coding
Mecp2	ENSMUSG00000031393.16	1314.49	1403.02	859.082	-0.705734	0.06945	-10.1618	2.93719e-24	9.76207e-23	chrX	74026591	74135363	protein_coding
Ids	ENSMUSG00000035847.15	426.809	436.098	247.144	-0.81304	0.0800449	-10.1573	3.07457e-24	1.02042e-22	chrX	70343068	70365084	protein_coding
Morf4l2	ENSMUSG00000031422.16	345.994	303.864	536.901	0.822574	0.0809888	10.1566	3.09565e-24	1.02596e-22	chrX	136732941	136743690	protein_coding
Dapk2	ENSMUSG00000032380.8	33.0055	2.50838	152.8	5.88269	0.579479	10.1517	3.25629e-24	1.07767e-22	chr9	66158222	66272242	protein_coding
Srm	ENSMUSG00000006442.10	300.175	259.992	505.354	0.963348	0.0948975	10.1515	3.26472e-24	1.07893e-22	chr4	148591502	148594993	protein_coding
Jcad	ENSMUSG00000033960.5	41.3208	11.7081	142.831	3.597	0.354608	10.1436	3.5377e-24	1.16749e-22	chr18	4634928	4682868	protein_coding
RP23-253N17.1	ENSMUSG00000045414.7	78.1209	36.0741	175.641	2.2707	0.223864	10.1432	3.55303e-24	1.1709e-22	chr9	94517863	94538081	protein_coding
AC163442.1	ENSMUSG00000031824.15	84.0201	5.45893	388.399	6.139	0.605404	10.1403	3.65849e-24	1.20395e-22	chr8	120114151	120165306	protein_coding
RP24-359O2.7	ENSMUSG00000107756.1	110.696	120.243	22.3237	-2.41996	0.238679	-10.139	3.7105e-24	1.21935e-22	chr6	145238666	145241227	TEC
Abi2	ENSMUSG00000026782.15	58.1052	15.7087	163.325	3.34491	0.329922	10.1385	3.72837e-24	1.2235e-22	chr1	60409618	60481158	protein_coding
Cr1l	ENSMUSG00000016481.15	743.949	725.072	449.25	-0.691042	0.0681767	-10.136	3.82281e-24	1.25273e-22	chr1	195097381	195131586	protein_coding
Ndor1	ENSMUSG00000006471.18	962.539	952.002	612.861	-0.635819	0.0627486	-10.1328	3.95167e-24	1.29315e-22	chr2	25244820	25256022	protein_coding
Krit1	ENSMUSG00000000600.15	929.734	970.13	567.081	-0.775507	0.0765729	-10.1277	4.16374e-24	1.36064e-22	chr5	3803183	3845564	protein_coding
Fam129a	ENSMUSG00000026483.13	127.47	27.7751	515.176	4.21756	0.41648	10.1267	4.20717e-24	1.37291e-22	chr1	151571185	151721939	protein_coding
Myb	ENSMUSG00000019982.15	360.9	153.434	1292.87	3.07673	0.303862	10.1254	4.26253e-24	1.38904e-22	chr10	21124934	21160984	protein_coding
Sesn3	ENSMUSG00000032009.8	2862.08	3724.26	1268.21	-1.55351	0.153459	-10.1233	4.35622e-24	1.41759e-22	chr9	14275066	14333101	protein_coding
Ino80d	ENSMUSG00000040865.15	1968.18	2043.14	1157.77	-0.819167	0.0809249	-10.1226	4.38753e-24	1.42579e-22	chr1	62958417	63114667	protein_coding
Plk4	ENSMUSG00000025758.10	203.937	155.017	461.134	1.56479	0.154624	10.1199	4.50679e-24	1.46252e-22	chr3	40800018	40816883	protein_coding
Lrch4	ENSMUSG00000093445.7	1508.2	1594.05	965.61	-0.72131	0.0712771	-10.1198	4.51333e-24	1.46261e-22	chr5	137629120	137641099	protein_coding
Exo1	ENSMUSG00000039748.11	115.004	78.8856	326.28	2.0327	0.200881	10.1189	4.55355e-24	1.4736e-22	chr1	175880580	175913489	protein_coding
Zmynd19	ENSMUSG00000026974.11	207.406	154.406	409.977	1.40349	0.138726	10.117	4.64387e-24	1.50075e-22	chr2	24949791	24962075	protein_coding
Depdc1b	ENSMUSG00000021697.12	50.9667	22.1674	198.585	3.12486	0.30896	10.1141	4.78297e-24	1.54356e-22	chr13	108316331	108407782	protein_coding
Lig1	ENSMUSG00000056394.17	519.695	392.831	1206.38	1.61282	0.159608	10.1049	5.25525e-24	1.69364e-22	chr7	13277282	13311433	protein_coding
Noct	ENSMUSG00000023087.15	141.488	75.5879	364.806	2.26482	0.224156	10.1038	5.31525e-24	1.71062e-22	chr3	51224446	51251644	protein_coding
Ighv14-1	ENSMUSG00000094509.1	43.1473	42.6778	4.01282	-3.49887	0.34636	-10.1018	5.42144e-24	1.74075e-22	chr12	113931952	113932382	IG_V_gene
Irgq	ENSMUSG00000041037.8	711.494	934.467	444.662	-1.07144	0.106064	-10.1018	5.42378e-24	1.74075e-22	chr7	24530688	24538600	protein_coding
RP23-123G8.18	ENSMUSG00000092222.1	98.4102	70.2337	17.5333	-1.98448	0.196594	-10.0943	5.85414e-24	1.8763e-22	chr17	34249056	34250264	lincRNA
Trim10	ENSMUSG00000073400.6	112.281	1.02212	558.676	8.9807	0.890186	10.0886	6.20706e-24	1.98668e-22	chr17	36869573	36877833	protein_coding
Pin1	ENSMUSG00000032171.7	188.107	145.307	318.431	1.14302	0.113305	10.088	6.24316e-24	1.9955e-22	chr9	20652094	20666584	protein_coding
Rpf2	ENSMUSG00000038510.12	176.297	148.4	295.435	0.995979	0.0987578	10.0851	6.43186e-24	2.05301e-22	chr10	40223245	40247036	protein_coding
Wipi1	ENSMUSG00000041895.15	50.0827	7.50317	199.141	4.69778	0.465889	10.0835	6.53652e-24	2.08357e-22	chr11	109573330	109611967	protein_coding
Hfe	ENSMUSG00000006611.15	30.8837	3.41468	140.03	5.38802	0.534395	10.0825	6.60484e-24	2.10248e-22	chr13	23702033	23710854	protein_coding
RP23-34E20.3	ENSMUSG00000024869.10	350.881	407.424	141.246	-1.52248	0.151018	-10.0814	6.67431e-24	2.12171e-22	chr19	4000625	4005816	protein_coding
Nckap1	ENSMUSG00000027002.13	34.1842	5.92306	157.998	4.73625	0.469861	10.0801	6.76506e-24	2.14763e-22	chr2	80500511	80581380	protein_coding
RP24-63G4.12	ENSMUSG00000101029.1	51.6272	56.3184	7.74663	-2.83679	0.281435	-10.0797	6.79127e-24	2.15303e-22	chr7	30872732	30873333	antisense
Fnbp4	ENSMUSG00000008200.14	1948.36	2061.34	1348.24	-0.610485	0.0605855	-10.0764	7.02371e-24	2.2237e-22	chr2	90745369	90781021	protein_coding
Srsf5	ENSMUSG00000021134.17	1332.25	1587.07	886.056	-0.837643	0.0831842	-10.0697	7.51766e-24	2.37686e-22	chr12	80945503	80950507	protein_coding
Ppp1r16b	ENSMUSG00000037754.13	1823.26	1789.7	1148.11	-0.637413	0.063339	-10.0635	8.00845e-24	2.52862e-22	chr2	158665397	158766334	protein_coding
Slc25a38	ENSMUSG00000032519.11	252.8	178.683	421.212	1.23983	0.123246	10.0598	8.31418e-24	2.6216e-22	chr9	120110373	120124504	protein_coding
Cdc42bpa	ENSMUSG00000026490.18	50.0266	3.71877	238.16	6.00485	0.598159	10.0389	1.02833e-23	3.23811e-22	chr1	179960471	180165603	protein_coding
Klhl24	ENSMUSG00000062901.3	2048.54	2105.89	1127.3	-0.901065	0.0897752	-10.0369	1.04916e-23	3.29926e-22	chr16	20097541	20129221	protein_coding
Smim1	ENSMUSG00000078350.11	45.7445	5.1608	201.643	5.21708	0.520026	10.0323	1.09873e-23	3.4505e-22	chr4	154020469	154026230	protein_coding
Tbc1d10b	ENSMUSG00000042492.12	603.658	513.932	848.3	0.723124	0.0720959	10.03	1.12483e-23	3.52775e-22	chr7	127197458	127208468	protein_coding
RP23-145F9.3	ENSMUSG00000103883.1	34.0255	41.5016	4.38613	-3.26084	0.325167	-10.0282	1.14579e-23	3.58866e-22	chr1	171688310	171690014	TEC
Mical1	ENSMUSG00000019823.17	1522.29	1681.28	779.334	-1.11031	0.110741	-10.0263	1.16867e-23	3.65543e-22	chr10	41476313	41487032	protein_coding
Map2k1	ENSMUSG00000004936.8	835.901	866.284	454.613	-0.925974	0.0923686	-10.0248	1.1864e-23	3.7059e-22	chr9	64185769	64253631	protein_coding
Gata1	ENSMUSG00000031162.14	99.2947	1.1602	489.399	8.77757	0.875692	10.0236	1.2008e-23	3.74588e-22	chrX	7959259	7978071	protein_coding
Asap2	ENSMUSG00000052632.16	203.891	391.103	83.8366	-2.21755	0.221254	-10.0226	1.21241e-23	3.77706e-22	chr12	20990458	21270171	protein_coding
Lag3	ENSMUSG00000030124.2	69.4639	5.78498	306.483	5.70834	0.569655	10.0207	1.23631e-23	3.84638e-22	chr6	124904360	124911705	protein_coding
Ccnf	ENSMUSG00000072082.6	227.344	171.611	715.504	2.05096	0.204697	10.0195	1.2515e-23	3.88846e-22	chr17	24223231	24251409	protein_coding
Ncapg2	ENSMUSG00000042029.7	326.696	257.693	999.245	1.94751	0.194379	10.0191	1.25614e-23	3.89769e-22	chr12	116405401	116463731	protein_coding
Ehbp1l1	ENSMUSG00000024937.14	1039.79	834.915	1372.59	0.714798	0.0713686	10.0156	1.30196e-23	4.0345e-22	chr19	5707375	5726317	protein_coding
Slc40a1	ENSMUSG00000025993.10	165.745	27.7259	745.154	4.7252	0.472201	10.0068	1.42328e-23	4.3988e-22	chr1	45908067	45926523	protein_coding
Hmgb3	ENSMUSG00000015217.11	73.12	36.4726	240.359	2.71552	0.271366	10.0069	1.42177e-23	4.3988e-22	chrX	71555917	71560676	protein_coding
Zfp865	ENSMUSG00000074405.8	982.692	1134.5	570.086	-0.990608	0.0990237	-10.0037	1.46738e-23	4.5291e-22	chr7	5020375	5036768	protein_coding
Ctsl	ENSMUSG00000021477.9	71.1566	35.0867	211.929	2.59287	0.259201	10.0033	1.4737e-23	4.5426e-22	chr13	64359336	64370890	protein_coding
Acer3	ENSMUSG00000030760.14	111.734	81.9854	258.287	1.65791	0.165849	9.9965	1.57881e-23	4.86018e-22	chr7	98206388	98321208	protein_coding
Acot7	ENSMUSG00000028937.14	108.119	64.575	257.43	1.97288	0.197419	9.99336	1.62959e-23	5.00992e-22	chr4	152178133	152271855	protein_coding
Stap1	ENSMUSG00000029254.16	972.541	865.1	282.288	-1.61217	0.16133	-9.99304	1.63494e-23	5.01976e-22	chr5	86071745	86106125	protein_coding
Tfdp2	ENSMUSG00000032411.15	446.786	294.914	1020.64	1.78769	0.179019	9.98605	1.7544e-23	5.37946e-22	chr9	96196274	96323646	protein_coding
Nfkb2	ENSMUSG00000025225.14	1348.93	1252.43	602.548	-1.05238	0.105413	-9.98341	1.80169e-23	5.51723e-22	chr19	46304736	46312090	protein_coding
Fam117a	ENSMUSG00000038893.12	440.232	334.798	622.919	0.896381	0.0898134	9.98048	1.8557e-23	5.67519e-22	chr11	95337017	95381872	protein_coding
Evl	ENSMUSG00000021262.15	1004.79	1085.51	544.306	-0.993431	0.099636	-9.9706	2.04984e-23	6.26072e-22	chr12	108554719	108688516	protein_coding
Ralgds	ENSMUSG00000026821.15	499.96	406.689	187.898	-1.11181	0.11154	-9.96783	2.10785e-23	6.42948e-22	chr2	28513124	28553081	protein_coding
Anln	ENSMUSG00000036777.8	149.469	100.94	531.449	2.38665	0.239461	9.96678	2.13035e-23	6.48964e-22	chr9	22332011	22389188	protein_coding
Mmp14	ENSMUSG00000000957.11	95.9975	2.7905	469.737	7.34091	0.736553	9.96658	2.13446e-23	6.49371e-22	chr14	54431611	54445364	protein_coding
Ace	ENSMUSG00000020681.14	88.764	8.01721	393.607	5.57936	0.559944	9.96414	2.18755e-23	6.64657e-22	chr11	105967944	105989964	protein_coding
Mars	ENSMUSG00000040354.14	594.985	490.983	782.363	0.670545	0.0673097	9.96208	2.23337e-23	6.77698e-22	chr10	127296220	127311786	protein_coding
Stk3	ENSMUSG00000022329.15	84.9297	47.3243	223.689	2.22699	0.223637	9.95805	2.32579e-23	7.03912e-22	chr15	34875495	35178921	protein_coding
RP23-383F20.6	ENSMUSG00000114253.1	109.379	119.341	35.8922	-1.7433	0.175064	-9.95808	2.32518e-23	7.03912e-22	chr14	16304510	16308325	sense_intronic
Chd7	ENSMUSG00000041235.12	1955.15	2211.66	982.177	-1.17068	0.117587	-9.95581	2.37874e-23	7.19007e-22	chr4	8690405	8867659	protein_coding
Phtf2	ENSMUSG00000039987.15	792.241	911.257	454.324	-1.00118	0.100566	-9.95551	2.38603e-23	7.2028e-22	chr5	20758662	20882124	protein_coding
Ubr2	ENSMUSG00000023977.15	1796.23	1832.29	1308.19	-0.483693	0.048593	-9.95396	2.42337e-23	7.30606e-22	chr17	46928294	47010556	protein_coding
Stx5a	ENSMUSG00000010110.17	712.419	755.663	524.765	-0.529432	0.0531964	-9.95241	2.46151e-23	7.41151e-22	chr19	8741412	8756069	protein_coding
Trim34b	ENSMUSG00000090215.9	403.895	445.77	146.038	-1.60876	0.16166	-9.95148	2.48447e-23	7.47099e-22	chr7	104329470	104336909	protein_coding
Slc11a1	ENSMUSG00000026177.11	71.4451	8.61914	329.138	5.20704	0.523251	9.95132	2.48869e-23	7.47408e-22	chr1	74375194	74386062	protein_coding
Cdk12	ENSMUSG00000003119.14	1402.03	1469.25	993.175	-0.564221	0.056751	-9.94205	2.73156e-23	8.19294e-22	chr11	98203058	98278504	protein_coding
Mns1	ENSMUSG00000032221.14	193.567	109.932	559.857	2.34471	0.235871	9.94061	2.77117e-23	8.30107e-22	chr9	72438010	72462025	protein_coding
Trim34a	ENSMUSG00000056144.14	720.299	790.285	254.433	-1.63407	0.164447	-9.93678	2.88001e-23	8.61607e-22	chr7	104244456	104262234	protein_coding
Snx8	ENSMUSG00000029560.12	889.845	826.178	387.335	-1.09452	0.110212	-9.93101	3.05166e-23	9.1179e-22	chr5	140340298	140389262	protein_coding
Xkrx	ENSMUSG00000031258.4	368.435	339.293	58.4476	-2.53025	0.254788	-9.93081	3.05768e-23	9.12422e-22	chrX	134149042	134162076	protein_coding
RP23-291I12.11	ENSMUSG00000115148.1	38.1293	49.1158	7.84255	-2.63352	0.265194	-9.93052	3.06646e-23	9.13875e-22	chr14	45612771	45614066	TEC
Nbeal1	ENSMUSG00000073664.11	496.507	539.255	162.408	-1.72991	0.174294	-9.92525	3.23281e-23	9.62226e-22	chr1	60180598	60338328	protein_coding
Ccdc9	ENSMUSG00000041375.18	605.098	627.603	396.511	-0.656737	0.0661739	-9.92441	3.26019e-23	9.69138e-22	chr7	16274041	16286795	protein_coding
Mx2	ENSMUSG00000023341.15	101.353	146.594	17.7039	-3.05917	0.308266	-9.9238	3.28038e-23	9.73903e-22	chr16	97535307	97560900	polymorphic_pseudogene
Prkch	ENSMUSG00000021108.18	73.6821	8.66337	255.421	4.86257	0.490119	9.92121	3.36657e-23	9.97491e-22	chr12	73584795	73778185	protein_coding
RP23-346I1.1	ENSMUSG00000103527.1	71.1727	118.851	21.8671	-2.45327	0.247277	-9.92115	3.36837e-23	9.97491e-22	chr3	51672800	51673901	TEC
Tuba1c	ENSMUSG00000043091.9	228.653	207.225	371.153	0.835383	0.0842167	9.91945	3.42652e-23	1.01342e-21	chr15	99029890	99038110	protein_coding
Saraf	ENSMUSG00000031532.6	246.095	170.356	466.321	1.44876	0.146165	9.91188	3.69638e-23	1.09186e-21	chr8	34154574	34170821	protein_coding
Cpd	ENSMUSG00000020841.5	254.865	102.719	975.018	3.2438	0.327282	9.91133	3.71655e-23	1.09643e-21	chr11	76778423	76847018	protein_coding
Brpf3	ENSMUSG00000063952.15	658.492	393.527	780.218	0.989954	0.100003	9.89924	4.19442e-23	1.23584e-21	chr17	28801089	28838546	protein_coding
RP23-377G8.4	ENSMUSG00000102953.1	51.6073	69.9309	12.0577	-2.53272	0.255991	-9.89378	4.42976e-23	1.30354e-21	chr12	102589276	102591410	TEC
Nadsyn1	ENSMUSG00000031090.14	225.217	262.313	121.317	-1.10365	0.111576	-9.89141	4.53589e-23	1.3331e-21	chr7	143795583	143822849	protein_coding
Cdc20	ENSMUSG00000006398.15	225.981	176.042	655.986	1.8896	0.191059	9.89012	4.59487e-23	1.34873e-21	chr4	118432900	118437352	protein_coding
Thop1	ENSMUSG00000004929.12	215.791	175.575	444.557	1.3287	0.134572	9.87353	5.42218e-23	1.58958e-21	chr10	81070034	81082559	protein_coding
Orc2	ENSMUSG00000026037.14	405.886	319.036	704.87	1.14131	0.115632	9.87018	5.60662e-23	1.64159e-21	chr1	58462770	58505109	protein_coding
Malat1	ENSMUSG00000092341.2	3998.3	5002.87	2096.22	-1.25425	0.127084	-9.86952	5.64314e-23	1.65021e-21	chr19	5795689	5802672	lincRNA
Srgap3	ENSMUSG00000030257.16	211.249	393.491	45.5911	-3.10504	0.314676	-9.86742	5.76257e-23	1.68303e-21	chr6	112717970	112947266	protein_coding
Lax1	ENSMUSG00000051998.14	1223.15	1618.73	556.199	-1.5393	0.156039	-9.86483	5.91365e-23	1.725e-21	chr1	133679090	133690108	protein_coding
Tnfrsf1a	ENSMUSG00000030341.17	67.4848	5.08892	307.467	5.90207	0.598462	9.86207	6.07844e-23	1.77086e-21	chr6	125349361	125362484	protein_coding
Ccdc88c	ENSMUSG00000021182.15	2314.19	2065.51	1381.07	-0.579445	0.058775	-9.8587	6.28571e-23	1.82896e-21	chr12	100911522	101029056	protein_coding
Hars	ENSMUSG00000001380.6	505.026	421.316	778.069	0.881536	0.0894223	9.85812	6.32188e-23	1.8372e-21	chr18	36766529	36783205	protein_coding
Dhfr	ENSMUSG00000021707.5	161.467	105.428	451.019	2.08857	0.21188	9.85736	6.37003e-23	1.84889e-21	chr13	92354725	92389053	protein_coding
Psmc3	ENSMUSG00000002102.15	580.046	488.656	781.961	0.67389	0.0683699	9.85653	6.42334e-23	1.86205e-21	chr2	91054008	91066369	protein_coding
Ldlrad3	ENSMUSG00000048058.17	203.635	422.771	95.0344	-2.15707	0.21886	-9.85592	6.46247e-23	1.87107e-21	chr2	101950202	102186385	protein_coding
Plpp1	ENSMUSG00000021759.14	31.9381	6.57518	130.354	4.29445	0.43604	9.84874	6.94063e-23	2.00703e-21	chr13	112800791	112867894	protein_coding
Hemk1	ENSMUSG00000032579.14	172.756	232.139	77.434	-1.58184	0.160736	-9.84122	7.47999e-23	2.16032e-21	chr9	107327083	107338350	protein_coding
Uimc1	ENSMUSG00000025878.16	617.417	657.396	452.202	-0.534629	0.0543594	-9.83508	7.95025e-23	2.2933e-21	chr13	55027879	55100300	protein_coding
Pafah1b3	ENSMUSG00000005447.12	251.786	177.497	455.573	1.36613	0.138912	9.83451	7.99594e-23	2.30364e-21	chr7	25295048	25297986	protein_coding
Gatm	ENSMUSG00000027199.14	75.1261	8.57519	305.798	5.10503	0.519336	9.82992	8.36854e-23	2.40801e-21	chr2	122594466	122611303	protein_coding
Nfat5	ENSMUSG00000003847.16	2786.66	3113.69	939.999	-1.72722	0.175742	-9.82814	8.51782e-23	2.44796e-21	chr8	107293469	107379517	protein_coding
Rasa2	ENSMUSG00000032413.12	667.197	583.288	251.943	-1.20603	0.122746	-9.8254	8.75265e-23	2.51235e-21	chr9	96539299	96631617	protein_coding
Gypa	ENSMUSG00000051839.7	143.033	0	712.895	11.7504	1.19612	9.82383	8.89015e-23	2.54869e-21	chr8	80493780	80510542	protein_coding
Tubg2	ENSMUSG00000045007.9	114.529	179.642	64.7593	-1.46506	0.14926	-9.8155	9.65615e-23	2.7649e-21	chr11	101155906	101161787	protein_coding
Lmnb1	ENSMUSG00000024590.8	618.83	557.855	1181.77	1.0782	0.109851	9.81513	9.6912e-23	2.77154e-21	chr18	56707812	56753424	protein_coding
Spta1	ENSMUSG00000026532.7	270.472	0.348031	1348.13	11.7082	1.19314	9.81294	9.90414e-23	2.82898e-21	chr1	174172775	174248450	protein_coding
Tmod1	ENSMUSG00000028328.13	52.0156	1.79035	247.554	7.06725	0.720223	9.81259	9.93878e-23	2.83541e-21	chr4	46038934	46116032	protein_coding
Trim68	ENSMUSG00000073968.4	212.446	258.952	76.3516	-1.75705	0.179117	-9.80947	1.02508e-22	2.92086e-21	chr7	102677581	102687327	protein_coding
Ifi209	ENSMUSG00000043263.13	1440.3	1646.15	633.038	-1.37845	0.140548	-9.80771	1.04306e-22	2.96847e-21	chr1	173630916	173647928	protein_coding
Tk2	ENSMUSG00000035824.7	739.912	931.696	343.171	-1.43918	0.146852	-9.80024	1.12318e-22	3.19261e-21	chr8	104226684	104248558	protein_coding
Btnl10	ENSMUSG00000020490.16	166.657	0.652119	829.465	10.1307	1.03405	9.7971	1.15863e-22	3.28936e-21	chr11	58917907	58927158	protein_coding
Lrrc59	ENSMUSG00000020869.8	656.95	541.59	1125.82	1.05317	0.107519	9.79521	1.18053e-22	3.34746e-21	chr11	94629766	94645216	protein_coding
Ewsr1	ENSMUSG00000009079.16	1607.86	1830.02	1320.52	-0.468113	0.0478094	-9.79124	1.22784e-22	3.47738e-21	chr11	5069688	5099266	protein_coding
Prrc2c	ENSMUSG00000040225.15	4354	4754.4	2965.79	-0.679824	0.0695113	-9.78004	1.37154e-22	3.87967e-21	chr1	162670724	162740556	protein_coding
Tnrc6c	ENSMUSG00000025571.13	1753.73	1773.08	948.395	-0.904492	0.0924855	-9.77983	1.37443e-22	3.88314e-21	chr11	117654288	117763439	protein_coding
Spag9	ENSMUSG00000020859.16	1537.43	1485.9	923.173	-0.687394	0.0703425	-9.77211	1.48334e-22	4.18578e-21	chr11	93996090	94126085	protein_coding
Arap3	ENSMUSG00000024451.8	57.3785	5.08892	259.607	5.65718	0.578946	9.77153	1.49184e-22	4.2047e-21	chr18	37972623	37997574	protein_coding
Smg7	ENSMUSG00000042772.15	1496.55	1512.16	1098.87	-0.459615	0.0470435	-9.76999	1.51463e-22	4.26378e-21	chr1	152836994	152902646	protein_coding
Brca1	ENSMUSG00000017146.12	290.318	242.465	737.454	1.59839	0.163728	9.7625	1.63085e-22	4.58542e-21	chr11	101488763	101551955	protein_coding
Psma1	ENSMUSG00000030751.18	453.934	396.931	625.235	0.649809	0.0665654	9.76195	1.63964e-22	4.6046e-21	chr7	114264605	114276118	protein_coding
Farsb	ENSMUSG00000026245.16	496.867	429.779	668.25	0.639466	0.0655114	9.76115	1.65277e-22	4.6359e-21	chr1	78417974	78488897	protein_coding
Shcbp1	ENSMUSG00000022322.8	91.4387	60.0598	299.352	2.29836	0.235539	9.75786	1.70725e-22	4.78297e-21	chr8	4735975	4779567	protein_coding
Phf10	ENSMUSG00000023883.13	429.663	365.683	662.059	0.849842	0.0871304	9.75367	1.77912e-22	4.97834e-21	chr17	14945008	14961273	protein_coding
RP23-243M12.7	ENSMUSG00000021871.19	235.757	177.012	436.426	1.30132	0.133494	9.74818	1.87802e-22	5.2488e-21	chr14	50944516	50963136	protein_coding
Usp46	ENSMUSG00000054814.14	133.425	73.1451	330.417	2.16696	0.222302	9.74783	1.88455e-22	5.26076e-21	chr5	73998452	74068431	protein_coding
Nsmce1	ENSMUSG00000030750.13	224.038	145.201	273.797	0.91175	0.0936168	9.73918	2.05208e-22	5.72157e-21	chr7	125467639	125491596	protein_coding
Ppil1	ENSMUSG00000024007.14	300.114	258.71	515.143	0.986876	0.101362	9.73612	2.11473e-22	5.88923e-21	chr17	29250802	29264158	protein_coding
Cdca8	ENSMUSG00000028873.16	187.062	134.359	567.026	2.07002	0.21282	9.72665	2.32117e-22	6.45644e-21	chr4	124918464	124939311	protein_coding
Treml4	ENSMUSG00000051682.15	52.953	4.02257	238.31	5.79503	0.595862	9.72546	2.34839e-22	6.5244e-21	chr17	48264294	48275360	protein_coding
Ccdc82	ENSMUSG00000079084.10	724.057	768.028	368.43	-1.05672	0.108689	-9.72238	2.42049e-22	6.71672e-21	chr9	13246954	13292520	protein_coding
H2-Ob	ENSMUSG00000041538.15	1786.54	1975.89	834.713	-1.24206	0.127782	-9.72015	2.47426e-22	6.85778e-21	chr17	34238902	34245907	protein_coding
Zzef1	ENSMUSG00000055670.14	1896.94	2039.26	1229.81	-0.729565	0.075073	-9.71808	2.52496e-22	6.99002e-21	chr11	72796225	72927120	protein_coding
Rag1	ENSMUSG00000061311.6	163.689	0	817.304	26.3986	2.71755	9.71411	2.62543e-22	7.25954e-21	chr2	101638281	101649501	protein_coding
Mapk8ip3	ENSMUSG00000024163.17	2169.3	2335.57	1036.14	-1.17145	0.120634	-9.71078	2.71261e-22	7.49175e-21	chr17	24892152	24936977	protein_coding
Vwf	ENSMUSG00000001930.17	46.2587	2.29843	209.32	6.54816	0.674357	9.71023	2.7272e-22	7.52313e-21	chr6	125546773	125686679	protein_coding
Rfc4	ENSMUSG00000022881.15	133.526	100.275	344.852	1.77786	0.183134	9.70793	2.78938e-22	7.6856e-21	chr16	23113942	23127737	protein_coding
Orc6	ENSMUSG00000031697.12	180.02	146.605	365.949	1.31167	0.135161	9.70454	2.88368e-22	7.93606e-21	chr8	85299631	85308278	protein_coding
Glipr2	ENSMUSG00000028480.14	212.552	111.254	417.618	1.90248	0.196052	9.70397	2.90003e-22	7.97167e-21	chr4	43957400	43979118	protein_coding
Tgfbr3	ENSMUSG00000029287.14	42.4738	6.60312	173.22	4.6561	0.479976	9.70069	2.99454e-22	8.2218e-21	chr5	107106569	107289629	protein_coding
S100a6	ENSMUSG00000001025.8	104.296	51.1426	313.499	2.59887	0.268178	9.69083	3.29854e-22	9.04583e-21	chr3	90612881	90624181	protein_coding
Unk	ENSMUSG00000020770.13	697.347	736.555	457.347	-0.688479	0.0710648	-9.68805	3.38937e-22	9.284e-21	chr11	116030321	116061214	protein_coding
RP24-512D20.3	ENSMUSG00000045455.8	81.503	52.7903	176.106	1.73857	0.179522	9.68444	3.51125e-22	9.60659e-21	chr10	11609222	11609835	transcribed_processed_pseudogene
Cenpv	ENSMUSG00000018509.8	46.2756	11.8901	186.292	3.97166	0.410389	9.67781	3.74647e-22	1.02382e-20	chr11	62524945	62539261	protein_coding
Tmem120b	ENSMUSG00000054434.14	58.9377	25.0969	156.365	2.63581	0.272521	9.67197	3.96681e-22	1.08276e-20	chr5	123068414	123117749	protein_coding
Mcoln1	ENSMUSG00000004567.16	766.247	832.467	351.613	-1.24165	0.12838	-9.67167	3.97845e-22	1.08467e-20	chr8	3500456	3515232	protein_coding
Cdc34	ENSMUSG00000020307.15	326.387	269.127	466.93	0.790994	0.0818139	9.6682	4.11543e-22	1.12071e-20	chr10	79682194	79688398	protein_coding
Pik3c2a	ENSMUSG00000030660.9	608.76	667.405	348.004	-0.938419	0.0970711	-9.66733	4.15047e-22	1.12894e-20	chr7	116337264	116443449	protein_coding
Gpsm2	ENSMUSG00000027883.15	105.583	25.2278	449.534	4.13904	0.428223	9.66561	4.2209e-22	1.14676e-20	chr3	108678637	108722309	protein_coding
Dut	ENSMUSG00000027203.15	228.609	205.345	447.582	1.11501	0.115396	9.66242	4.35436e-22	1.18165e-20	chr2	125247189	125258608	protein_coding
Tmem245	ENSMUSG00000055296.14	2068.18	2538.44	932.872	-1.44311	0.14938	-9.66064	4.43096e-22	1.20104e-20	chr4	56866922	56947437	protein_coding
Hbld2	ENSMUSG00000078139.3	156.082	117.802	282.394	1.25351	0.12978	9.65874	4.51381e-22	1.22208e-20	chr13	21495222	21497146	protein_coding
Gm26514	ENSMUSG00000097151.1	51.0673	64.204	13.8453	-2.19082	0.226855	-9.65737	4.57473e-22	1.23714e-20	chr13	38945542	38951313	lincRNA
Rsad2	ENSMUSG00000020641.16	289.189	154.093	1095.02	2.82518	0.292654	9.65366	4.74321e-22	1.28122e-20	chr12	26442745	26456452	protein_coding
Psd2	ENSMUSG00000024347.16	39.5195	63.3278	8.9056	-2.81993	0.292157	-9.65211	4.81567e-22	1.29928e-20	chr18	35964829	36014715	protein_coding
Abcb1a	ENSMUSG00000040584.8	231.726	483.046	142.448	-1.76019	0.182371	-9.65168	4.8355e-22	1.30313e-20	chr5	8660076	8748575	protein_coding
Poli	ENSMUSG00000038425.17	422.091	496.101	251.231	-0.978071	0.101347	-9.65072	4.88098e-22	1.31387e-20	chr18	70508679	70530620	protein_coding
Itga9	ENSMUSG00000039115.13	41.6626	8.59745	179.594	4.35644	0.451686	9.64483	5.16964e-22	1.38997e-20	chr9	118606689	118901003	protein_coding
Epcam	ENSMUSG00000045394.8	65.0448	93.9818	19.157	-2.27974	0.236537	-9.63801	5.52464e-22	1.48371e-20	chr17	87635978	87651106	protein_coding
Stat2	ENSMUSG00000040033.16	1465.18	1645.51	689.378	-1.25401	0.130207	-9.63085	5.92405e-22	1.58916e-20	chr10	128270558	128292849	protein_coding
Ppp2r1b	ENSMUSG00000032058.14	455.503	334.564	765.259	1.19382	0.124002	9.62744	6.12372e-22	1.64083e-20	chr9	50845300	50894229	protein_coding
Rassf5	ENSMUSG00000026430.16	1224.98	1432.64	905.877	-0.657306	0.0682908	-9.6251	6.26439e-22	1.6766e-20	chr1	131176409	131245258	protein_coding
Ap3m2	ENSMUSG00000031539.6	512.584	634.427	224.377	-1.49673	0.155508	-9.62478	6.28417e-22	1.67997e-20	chr8	22787353	22805622	protein_coding
Snx22	ENSMUSG00000039452.6	41.8482	14.4264	158.313	3.43268	0.356666	9.62433	6.31143e-22	1.68533e-20	chr9	66065175	66069719	protein_coding
Cyp4f13	ENSMUSG00000024055.14	395.867	523.519	178.875	-1.54521	0.160586	-9.62233	6.43564e-22	1.71654e-20	chr17	32924687	32947402	protein_coding
Gdi1	ENSMUSG00000015291.10	1462.56	1535.02	901.965	-0.765261	0.0795308	-9.6222	6.44403e-22	1.71682e-20	chrX	74304997	74311862	protein_coding
Mvb12b	ENSMUSG00000038740.9	101.171	65.416	383.359	2.54366	0.264428	9.61949	6.6161e-22	1.76065e-20	chr2	33729952	33887946	protein_coding
Axl	ENSMUSG00000002602.16	123.654	36.9321	506.541	3.76134	0.391028	9.61909	6.64171e-22	1.76546e-20	chr7	25757272	25788705	protein_coding
Cox6b2	ENSMUSG00000051811.14	34.0973	3.83488	153.748	5.3636	0.557616	9.6188	6.6601e-22	1.76833e-20	chr7	4751791	4753094	protein_coding
Cdca3	ENSMUSG00000023505.13	201.408	181.773	584.229	1.67452	0.174114	9.61735	6.75465e-22	1.7914e-20	chr6	124829546	124833701	protein_coding
RP24-146B4.2	ENSMUSG00000102212.1	53.792	37.8113	2.36432	-4.06602	0.4228	-9.61689	6.78521e-22	1.79747e-20	chr17	51757294	51761621	TEC
Mydgf	ENSMUSG00000019579.13	214.586	175.139	338.721	0.94377	0.0982617	9.60466	7.64126e-22	2.02195e-20	chr17	56175743	56183920	protein_coding
RP23-151C5.1	ENSMUSG00000097287.3	97.7265	172.243	43.5576	-1.99471	0.207687	-9.60443	7.65795e-22	2.02407e-20	chr5	143758353	143768575	lincRNA
Lbr	ENSMUSG00000004880.11	1205.84	1031.8	1539.14	0.575532	0.0599361	9.60242	7.80897e-22	2.06166e-20	chr1	181815334	181843046	protein_coding
Vamp1	ENSMUSG00000030337.16	1320.81	1532.18	495.758	-1.62641	0.169524	-9.59396	8.47697e-22	2.23549e-20	chr6	125215550	125245964	protein_coding
Phf5a	ENSMUSG00000061360.8	244.954	205.046	371.006	0.848219	0.0884342	9.59154	8.67837e-22	2.28602e-20	chr15	81864519	81871911	protein_coding
RP24-227L14.1	ENSMUSG00000031983.7	151.599	84.1449	303.789	1.84402	0.192497	9.57949	9.75249e-22	2.56607e-20	chr8	124635755	124663369	protein_coding
Igkv12-98	ENSMUSG00000076526.6	41.1202	42.6558	2.91715	-3.96668	0.414191	-9.57693	9.99701e-22	2.62745e-20	chr6	68570762	68571235	IG_V_gene
Ankzf1	ENSMUSG00000026199.17	609.428	711.939	295.992	-1.26433	0.132039	-9.57545	1.01413e-21	2.66238e-20	chr1	75192150	75199387	protein_coding
Rxra	ENSMUSG00000015846.14	61.8143	41.3196	226.239	2.43989	0.254893	9.57221	1.04647e-21	2.7442e-20	chr2	27676439	27762957	protein_coding
Mia3	ENSMUSG00000056050.12	819.202	881.485	508.54	-0.789135	0.0824708	-9.56866	1.08299e-21	2.83677e-20	chr1	183326724	183369553	protein_coding
Etv5	ENSMUSG00000013089.15	94.9347	37.909	237.47	2.64693	0.276701	9.56603	1.11084e-21	2.90647e-20	chr16	22381308	22439719	protein_coding
Xk	ENSMUSG00000015342.6	206.897	106.899	380.306	1.82471	0.19092	9.55745	1.20689e-21	3.15426e-20	chrX	9272755	9313250	protein_coding
Kmo	ENSMUSG00000039783.15	888.818	990.584	105.903	-3.22232	0.337248	-9.55474	1.23898e-21	3.23449e-20	chr1	175620380	175662116	protein_coding
Sdcbp	ENSMUSG00000028249.15	643.59	556.599	871.209	0.645334	0.0675465	9.55391	1.24887e-21	3.25668e-20	chr4	6365649	6408423	protein_coding
Mertk	ENSMUSG00000014361.5	48.6029	8.83534	220.5	4.57835	0.479347	9.55121	1.28191e-21	3.33912e-20	chr2	128698955	128802894	protein_coding
Uprt	ENSMUSG00000073016.3	179.056	191.156	85.0973	-1.16376	0.121924	-9.5449	1.36236e-21	3.54299e-20	chrX	104482817	104507490	protein_coding
Entpd6	ENSMUSG00000033068.16	468.899	520.183	296.961	-0.804421	0.0842781	-9.54484	1.36321e-21	3.54299e-20	chr2	150749041	150771675	protein_coding
Ppt2	ENSMUSG00000015474.16	81.9549	54.4043	243.228	2.15352	0.225665	9.54298	1.3878e-21	3.60288e-20	chr17	34616661	34628510	protein_coding
Cdkn1a	ENSMUSG00000023067.13	29.353	2.92857	118.429	5.32081	0.557596	9.54241	1.3955e-21	3.61885e-20	chr17	29090978	29100722	protein_coding
Rufy2	ENSMUSG00000020070.18	458.965	510.523	232.523	-1.13653	0.11912	-9.54109	1.41343e-21	3.66128e-20	chr10	62980222	63017210	protein_coding
Pik3cb	ENSMUSG00000032462.14	96.009	39.7275	311.959	2.97495	0.311879	9.53879	1.44505e-21	3.73903e-20	chr9	99036653	99140621	protein_coding
Pla2g12a	ENSMUSG00000027999.15	136.262	81.3176	332.483	2.03123	0.213013	9.53573	1.48835e-21	3.84682e-20	chr3	129878605	129895825	protein_coding
Gabpb2	ENSMUSG00000038766.16	2661.95	2881.2	1812.77	-0.667652	0.0700395	-9.53251	1.53533e-21	3.96387e-20	chr3	95181765	95217916	protein_coding
Rccd1	ENSMUSG00000038930.11	370.618	423.38	179.493	-1.23544	0.129704	-9.52508	1.64919e-21	4.25314e-20	chr7	80293228	80324454	protein_coding
Zcchc7	ENSMUSG00000035649.17	1563.13	1912.63	666.862	-1.51866	0.15957	-9.51717	1.77965e-21	4.58451e-20	chr4	44755876	44932215	protein_coding
Ppp1r8	ENSMUSG00000028882.13	386.343	326.381	568.388	0.79521	0.0835817	9.51416	1.83188e-21	4.71385e-20	chr4	132826928	132843169	protein_coding
Kifc1	ENSMUSG00000079553.10	129.095	98.5566	390.296	1.96817	0.206875	9.51383	1.83774e-21	4.72374e-20	chr17	33875665	33890661	protein_coding
Fam109b	ENSMUSG00000049687.5	54.5133	1.37015	269.046	7.51339	0.790035	9.5102	1.90302e-21	4.88616e-20	chr15	82338941	82345743	protein_coding
Fam53a	ENSMUSG00000037339.17	640.997	697.408	437.888	-0.669486	0.0704137	-9.50789	1.94569e-21	4.99023e-20	chr5	33600346	33629635	protein_coding
Adgrl2	ENSMUSG00000028184.12	133.481	32.5211	520.914	3.98982	0.4197	9.50636	1.97442e-21	5.05838e-20	chr3	148815582	148990555	protein_coding
Enpp4	ENSMUSG00000023961.16	35.4057	3.2766	155.341	5.54728	0.58379	9.50217	2.05553e-21	5.26039e-20	chr17	44096307	44105809	protein_coding
Sdc3	ENSMUSG00000025743.14	353.471	197.913	959.289	2.27178	0.239219	9.49668	2.16691e-21	5.53937e-20	chr4	130792536	130826319	protein_coding
AC139063.2	ENSMUSG00000070709.12	162.516	199.863	74.4856	-1.41668	0.149186	-9.49609	2.17927e-21	5.56487e-20	chr7	27907391	27929460	protein_coding
Stx16	ENSMUSG00000027522.15	1021.76	1136.37	565.985	-1.00581	0.105951	-9.49313	2.24193e-21	5.71864e-20	chr2	174076307	174099771	protein_coding
Fam234b	ENSMUSG00000030207.15	228.99	207.209	560.871	1.42885	0.150607	9.48728	2.37133e-21	6.0421e-20	chr6	135197976	135244955	protein_coding
E2f1	ENSMUSG00000027490.17	160.159	160.843	361.592	1.16276	0.122604	9.48385	2.4507e-21	6.23753e-20	chr2	154559406	154569892	protein_coding
Ighv2-4	ENSMUSG00000095866.1	28.2077	38.799	2.06483	-4.31059	0.454687	-9.48033	2.53469e-21	6.4443e-20	chr12	113653290	113653724	IG_V_gene
Sec14l2	ENSMUSG00000003585.13	67.0372	21.7481	281.361	3.69151	0.389572	9.4758	2.64723e-21	6.7231e-20	chr11	4097038	4123415	protein_coding
Osbpl3	ENSMUSG00000029822.15	59.4457	4.18262	246.655	5.82823	0.615698	9.46605	2.90632e-21	7.3731e-20	chr6	50293329	50456201	protein_coding
Gigyf1	ENSMUSG00000029714.11	1505.54	1483.16	877.961	-0.755646	0.0798309	-9.46559	2.91923e-21	7.39781e-20	chr5	137518547	137527935	protein_coding
Siglecg	ENSMUSG00000030468.12	2461.24	2963.72	1430.9	-1.04976	0.110913	-9.46476	2.94245e-21	7.44665e-20	chr7	43408203	43418358	protein_coding
Ppat	ENSMUSG00000029246.14	447.403	372.613	767.891	1.04165	0.110056	9.46467	2.94488e-21	7.44665e-20	chr5	76913248	76951578	protein_coding
Rbm33	ENSMUSG00000048271.14	2311.07	2502.36	1604.79	-0.64014	0.0676555	-9.46176	3.02802e-21	7.64862e-20	chr5	28317120	28419239	protein_coding
Mgat4b	ENSMUSG00000036620.14	108.644	71.3842	304.666	2.09392	0.221398	9.45771	3.14762e-21	7.94213e-20	chr11	50210889	50235103	protein_coding
Kidins220	ENSMUSG00000036333.11	1314.52	1425.5	999.517	-0.514148	0.0543751	-9.45558	3.21244e-21	8.09695e-20	chr12	24974924	25063152	protein_coding
D930015E06Rik	ENSMUSG00000033767.14	2692.93	3224.61	1812.26	-0.831028	0.0879001	-9.45423	3.25403e-21	8.19294e-20	chr3	83897654	84040175	protein_coding
Dopey1	ENSMUSG00000034973.16	712.025	747.671	429.496	-0.798011	0.0844621	-9.44815	3.44868e-21	8.67367e-20	chr9	86467153	86555923	protein_coding
Camk1d	ENSMUSG00000039145.16	880.539	1002.45	395.04	-1.34265	0.142133	-9.44643	3.50594e-21	8.80655e-20	chr2	5293456	5714515	protein_coding
Mast2	ENSMUSG00000003810.12	569.533	409.782	771.17	0.9109	0.0964289	9.44633	3.50905e-21	8.80655e-20	chr4	116306761	116464183	protein_coding
Ighv2-5	ENSMUSG00000096498.3	72.7584	100.645	6.05596	-4.12018	0.436232	-9.44492	3.55688e-21	8.91701e-20	chr12	113685481	113686045	IG_V_gene
Mkl2	ENSMUSG00000009569.14	591.716	629.795	363.192	-0.798888	0.0846077	-9.44225	3.64854e-21	9.13699e-20	chr16	13256480	13417529	protein_coding
Pag1	ENSMUSG00000027508.15	1679.32	1461.18	552.306	-1.40442	0.148754	-9.44123	3.68431e-21	9.21668e-20	chr3	9687478	9833679	protein_coding
Gtf2h1	ENSMUSG00000006599.13	480.927	432.33	654.387	0.596822	0.0632388	9.43758	3.8148e-21	9.53293e-20	chr7	46796102	46823800	protein_coding
Rab3gap1	ENSMUSG00000036104.12	882.772	830.905	617.392	-0.429129	0.0454824	-9.43506	3.90789e-21	9.75512e-20	chr1	127868772	127943868	protein_coding
Ubald1	ENSMUSG00000039568.6	598.086	617.955	319.474	-0.949015	0.100603	-9.43326	3.97532e-21	9.91284e-20	chr16	4874777	4880315	protein_coding
Slc41a2	ENSMUSG00000034591.5	234.123	296.282	29.8627	-3.30072	0.349936	-9.43236	4.00954e-21	9.98751e-20	chr10	83230847	83337882	protein_coding
RP24-366J14.1	ENSMUSG00000075408.5	18.2264	0	89.2359	23.1871	2.45831	9.43211	4.01925e-21	1.0001e-19	chr15	101293211	101297426	protein_coding
RP23-32L21.4	ENSMUSG00000086782.2	58.7581	68.0951	17.9022	-1.90904	0.202578	-9.4237	4.35456e-21	1.08239e-19	chr4	101346530	101356735	lincRNA
Pola1	ENSMUSG00000006678.6	296.737	214.702	717.779	1.7335	0.183959	9.4233	4.37119e-21	1.08537e-19	chrX	93304766	93632155	protein_coding
Slc29a1	ENSMUSG00000023942.15	347.23	332.443	768.015	1.20264	0.127639	9.42222	4.41639e-21	1.09542e-19	chr17	45585199	45599606	protein_coding
Jmjd1c	ENSMUSG00000037876.17	2626.66	2889.12	1687.29	-0.77525	0.0822933	-9.42057	4.48632e-21	1.11159e-19	chr10	67096124	67256326	protein_coding
Fads2	ENSMUSG00000024665.7	38.9491	5.29888	179.324	5.03617	0.534634	9.41985	4.51751e-21	1.11813e-19	chr19	10064163	10101503	protein_coding
Acadl	ENSMUSG00000026003.5	478.767	448.645	677.281	0.588275	0.0624562	9.41899	4.55458e-21	1.12612e-19	chr1	66830838	66863277	protein_coding
Adap1	ENSMUSG00000056413.16	171.404	52.1542	274.092	2.40156	0.255448	9.40137	5.38589e-21	1.33025e-19	chr5	139271875	139325622	protein_coding
Cldn13	ENSMUSG00000008843.4	94.4883	0	469.94	11.1491	1.18601	9.40048	5.43132e-21	1.34005e-19	chr5	134914248	134915526	protein_coding
Psmd13	ENSMUSG00000025487.15	449.257	363.222	661.917	0.862543	0.091815	9.39436	5.75657e-21	1.4188e-19	chr7	140881967	140898643	protein_coding
Etf1	ENSMUSG00000024360.7	874.963	826.057	1255.89	0.606028	0.064536	9.39054	5.96944e-21	1.46971e-19	chr18	34902784	34932007	protein_coding
Kdm5a	ENSMUSG00000030180.15	1766.54	1883.08	1296.5	-0.537127	0.0572365	-9.38434	6.33131e-21	1.55717e-19	chr6	120364123	120444574	protein_coding
Ighv5-9	ENSMUSG00000095285.2	50.8583	74.3062	8.89737	-3.10933	0.331346	-9.38393	6.35584e-21	1.56156e-19	chr12	113661768	113662293	IG_V_gene
AC152164.1	ENSMUSG00000071793.12	117.444	134.19	58.4091	-1.18765	0.126706	-9.37325	7.03341e-21	1.72622e-19	chr8	20385781	20424814	transcribed_unprocessed_pseudogene
Gmps	ENSMUSG00000027823.9	518.882	446.938	737.211	0.719197	0.0767457	9.37117	7.17325e-21	1.75869e-19	chr3	63976105	64022579	protein_coding
Terf2	ENSMUSG00000031921.17	614.02	663.265	451.804	-0.553663	0.0591185	-9.36531	7.58296e-21	1.85719e-19	chr8	107069399	107096547	protein_coding
RP23-13A13.6	ENSMUSG00000102602.1	219.869	245.791	114.403	-1.10841	0.118405	-9.3611	7.89124e-21	1.93067e-19	chr4	131878627	131883237	TEC
Commd1	ENSMUSG00000051355.18	149.073	120.703	262.945	1.12001	0.119682	9.35821	8.10998e-21	1.98211e-19	chr11	22896135	22982382	protein_coding
Atp7b	ENSMUSG00000006567.11	83.2462	11.2724	351.685	4.97165	0.531484	9.35428	8.41676e-21	2.05494e-19	chr8	21992784	22060305	protein_coding
Racgap1	ENSMUSG00000023015.14	324.531	286.56	905.003	1.65234	0.176644	9.35406	8.43435e-21	2.05708e-19	chr15	99620495	99651656	protein_coding
C4b	ENSMUSG00000073418.4	118.195	8.15529	549.273	6.05227	0.647442	9.34798	8.93408e-21	2.17669e-19	chr17	34728379	34743882	protein_coding
Trip13	ENSMUSG00000021569.10	95.1784	62.8352	270.124	2.08925	0.223511	9.3474	8.98255e-21	2.18622e-19	chr13	73911346	73937784	protein_coding
RP24-421P3.2	ENSMUSG00000090639.1	241.589	172.244	523.338	1.59882	0.171062	9.34646	9.06325e-21	2.20357e-19	chr9	103190207	103230307	protein_coding
Tpx2	ENSMUSG00000027469.16	319.559	252.261	1009.45	1.99499	0.213467	9.34564	9.13367e-21	2.21838e-19	chr2	152847963	152895321	protein_coding
Stx11	ENSMUSG00000039232.12	161.661	88.1957	386.353	2.12589	0.227523	9.34361	9.31018e-21	2.2589e-19	chr10	12938208	12964298	protein_coding
Atp1a1	ENSMUSG00000033161.10	1349.94	1153.93	1741	0.595669	0.0637698	9.34093	9.54958e-21	2.31336e-19	chr3	101576218	101604684	protein_coding
Ankle2	ENSMUSG00000029501.14	1175.92	1368.95	933.114	-0.554302	0.0593416	-9.34087	9.55444e-21	2.31336e-19	chr5	110231003	110256651	protein_coding
Kif2c	ENSMUSG00000028678.13	134.661	93.4115	457.18	2.27835	0.243999	9.33755	9.859e-21	2.38463e-19	chr4	117159638	117182639	protein_coding
Rasgrp3	ENSMUSG00000071042.11	1335.27	1053.99	163.313	-2.68875	0.288159	-9.33079	1.05087e-20	2.53915e-19	chr17	75435904	75529043	protein_coding
Pcna	ENSMUSG00000027342.14	428.572	394.49	655.411	0.730575	0.0783079	9.32952	1.06354e-20	2.5671e-19	chr2	132249161	132253314	protein_coding
RP24-243J4.5	ENSMUSG00000110104.1	26.1553	2.60251	119.319	5.52313	0.592309	9.32474	1.11252e-20	2.68257e-19	chr7	140949221	140955937	protein_coding
Kcnk13	ENSMUSG00000045404.16	45.2208	85.0692	19.9334	-2.07206	0.222218	-9.32447	1.11541e-20	2.68675e-19	chr12	99964498	100062682	protein_coding
Mrps22	ENSMUSG00000032459.9	124.535	91.5993	224.82	1.29612	0.139015	9.32355	1.12513e-20	2.70739e-19	chr9	98588729	98601660	protein_coding
Brf1	ENSMUSG00000011158.8	872.074	1019.58	624.596	-0.704041	0.0755219	-9.32235	1.13788e-20	2.73524e-19	chr12	112960084	113000704	protein_coding
Tifab	ENSMUSG00000049625.6	100.754	26.7589	441.049	4.04305	0.433757	9.32102	1.1523e-20	2.76705e-19	chr13	56173703	56178885	protein_coding
Kif18a	ENSMUSG00000027115.14	106.231	94.1972	275.264	1.53737	0.164961	9.31959	1.16796e-20	2.80179e-19	chr2	109280737	109341747	protein_coding
Rbbp8	ENSMUSG00000041238.15	280.344	231.228	483.096	1.05431	0.113186	9.31492	1.22042e-20	2.92462e-19	chr18	11633275	11743207	protein_coding
Ifi203	ENSMUSG00000039997.16	2431.39	2894.15	1109.55	-1.38241	0.148412	-9.31472	1.22269e-20	2.92706e-19	chr1	173920406	173942672	protein_coding
Psmb7	ENSMUSG00000026750.6	323.451	285.511	512.246	0.841425	0.0903403	9.31394	1.23173e-20	2.94568e-19	chr2	38588035	38644087	protein_coding
AC101660.1	ENSMUSG00000083083.1	44.2031	37.4291	1.39674	-4.78226	0.513852	-9.30669	1.31882e-20	3.15074e-19	chr15	91822686	91823223	processed_pseudogene
RP23-111M12.2	ENSMUSG00000105556.1	56.1449	65.9957	13.2234	-2.31825	0.249261	-9.30049	1.398e-20	3.33649e-19	chr3	35969383	35972026	TEC
Fam173b	ENSMUSG00000039065.11	280.373	327.341	131.64	-1.306	0.140526	-9.29364	1.49103e-20	3.5549e-19	chr15	31601851	31621227	protein_coding
Endov	ENSMUSG00000039850.16	359.604	454.998	189.804	-1.25843	0.135444	-9.29115	1.52623e-20	3.63511e-19	chr11	119491346	119511437	protein_coding
Bcl11a	ENSMUSG00000000861.15	2336.1	2573.53	1308.96	-0.97647	0.105112	-9.2898	1.54578e-20	3.67792e-19	chr11	24078055	24174123	protein_coding
S100a4	ENSMUSG00000001020.8	38.7564	5.08892	159.078	4.94917	0.533019	9.28517	1.61456e-20	3.83766e-19	chr3	90603770	90606045	protein_coding
Smap1	ENSMUSG00000026155.13	409.741	348.193	572.78	0.714863	0.076992	9.2849	1.6186e-20	3.84334e-19	chr1	23844845	23922317	protein_coding
Ralgapa2	ENSMUSG00000037110.20	497.99	486.726	311.221	-0.648916	0.0698928	-9.28444	1.62566e-20	3.8562e-19	chr2	146239878	146512344	protein_coding
RP24-511F2.3	ENSMUSG00000104546.1	97.5224	108.341	35.5835	-1.58848	0.171161	-9.28058	1.68553e-20	3.99403e-19	chr3	152386259	152388037	TEC
Cd84	ENSMUSG00000038147.13	862.621	956.675	422.782	-1.17551	0.126665	-9.28048	1.68718e-20	3.99403e-19	chr1	171839696	171890718	protein_coding
Slc28a2	ENSMUSG00000027219.13	1186.22	1496.54	620.229	-1.26908	0.136824	-9.27523	1.77237e-20	4.19145e-19	chr2	122426476	122461137	protein_coding
Xdh	ENSMUSG00000024066.8	161.859	23.7199	605.563	4.66517	0.50306	9.27358	1.79997e-20	4.25241e-19	chr17	73883907	73950182	protein_coding
Spred1	ENSMUSG00000027351.14	107.752	24.968	345.917	3.78085	0.40777	9.27204	1.82627e-20	4.31019e-19	chr2	117121373	117182279	protein_coding
Spr	ENSMUSG00000033735.9	63.3756	38.2196	150.183	1.98552	0.214296	9.26532	1.94493e-20	4.58559e-19	chr6	85130175	85137766	protein_coding
Fads3	ENSMUSG00000024664.4	30.0865	2.16035	144.674	6.02822	0.65096	9.26052	2.03445e-20	4.79183e-19	chr19	10041547	10059671	protein_coding
Kif4	ENSMUSG00000034311.3	209.542	143.361	715.627	2.30881	0.249413	9.25696	2.1033e-20	4.949e-19	chrX	100625736	100727214	protein_coding
Cd68	ENSMUSG00000018774.13	137.177	104.325	359.25	1.78167	0.192586	9.25131	2.21746e-20	5.21238e-19	chr11	69664212	69666153	protein_coding
H2-M3	ENSMUSG00000016206.6	470.304	499.22	272.513	-0.869003	0.0939431	-9.25032	2.23824e-20	5.25593e-19	chr17	37270219	37274484	protein_coding
Pcyt1b	ENSMUSG00000035246.16	47.4232	9.01169	193.727	4.4344	0.479687	9.24436	2.36663e-20	5.55184e-19	chrX	93654862	93749951	protein_coding
Art4	ENSMUSG00000030217.2	52.1609	1.92842	227.468	6.92899	0.74968	9.2426	2.40572e-20	5.63787e-19	chr6	136848450	136857733	protein_coding
Noa1	ENSMUSG00000036285.10	302.632	261.857	456.498	0.791047	0.0855883	9.24246	2.40888e-20	5.63964e-19	chr5	77294181	77310084	protein_coding
Trmt13	ENSMUSG00000033439.12	305.058	357.445	168.793	-1.07616	0.116494	-9.23794	2.51296e-20	5.87741e-19	chr3	116581092	116614587	protein_coding
Hmg20a	ENSMUSG00000032329.4	766.82	845.565	436.021	-0.954671	0.103428	-9.23034	2.69779e-20	6.30339e-19	chr9	56418608	56496936	protein_coding
Trim37	ENSMUSG00000018548.15	338.439	275.402	660.549	1.26045	0.136699	9.22066	2.95271e-20	6.89211e-19	chr11	87127076	87220683	protein_coding
Vcam1	ENSMUSG00000027962.14	219.189	37.2234	994.274	4.7272	0.512758	9.21917	2.99419e-20	6.98196e-19	chr3	116109948	116129688	protein_coding
Pno1	ENSMUSG00000020116.7	206.782	165.916	368.224	1.15362	0.125154	9.21758	3.03877e-20	7.07885e-19	chr11	17203197	17211568	protein_coding
Ankrd9	ENSMUSG00000037904.14	42.1468	22.0023	110.979	2.34157	0.254129	9.2141	3.13909e-20	7.30526e-19	chr12	110975352	110979040	protein_coding
Ide	ENSMUSG00000056999.14	1019.14	1014.98	1416.85	0.478685	0.0519765	9.20964	3.27232e-20	7.60774e-19	chr19	37268742	37337852	protein_coding
Itgb5	ENSMUSG00000022817.15	27.6333	5.46489	121.965	4.39608	0.477533	9.20581	3.3911e-20	7.87604e-19	chr16	33829664	33949338	protein_coding
Drd5	ENSMUSG00000039358.3	36.3764	110.266	0.456195	-7.92189	0.861296	-9.19764	3.6588e-20	8.48936e-19	chr5	38319366	38322518	protein_coding
Epb42	ENSMUSG00000023216.13	119.858	0.652119	598.477	9.66297	1.05097	9.19433	3.77336e-20	8.74647e-19	chr2	121017890	121037072	protein_coding
Fcgr3	ENSMUSG00000059498.13	136.174	82.2114	383.914	2.22536	0.242092	9.19219	3.84927e-20	8.91359e-19	chr1	171051173	171064935	protein_coding
Ice1	ENSMUSG00000034525.7	1485.83	1627.04	933.997	-0.799502	0.0870085	-9.18877	3.9735e-20	9.19217e-19	chr13	70551706	70637634	protein_coding
Phgdh	ENSMUSG00000053398.11	236.297	215.544	384.65	0.833394	0.0907106	9.18739	4.02473e-20	9.30148e-19	chr3	98313169	98339990	protein_coding
Zbtb37	ENSMUSG00000043467.19	1464.08	1510.7	426.829	-1.82196	0.198339	-9.18609	4.07371e-20	9.40535e-19	chr1	161002921	161034849	protein_coding
Zfp738	ENSMUSG00000048280.18	475.311	558.14	264.32	-1.0761	0.117153	-9.18541	4.09946e-20	9.45546e-19	chr13	67658684	67687071	protein_coding
H2-T10	ENSMUSG00000079491.9	558.64	627.448	312.53	-1.00007	0.108878	-9.18525	4.10574e-20	9.46062e-19	chr17	36115875	36121465	polymorphic_pseudogene
Hnrnph1	ENSMUSG00000007850.16	1980.31	2202.88	1428.28	-0.623634	0.0679562	-9.177	4.43273e-20	1.0204e-18	chr11	50376989	50386528	protein_coding
Mccc1	ENSMUSG00000027709.9	369.243	393.327	183.781	-1.09688	0.119539	-9.17592	4.47748e-20	1.02969e-18	chr3	35959311	36000678	protein_coding
Kansl1	ENSMUSG00000018412.16	1346.65	1351.05	978.733	-0.465801	0.0507673	-9.17522	4.50636e-20	1.03531e-18	chr11	104333228	104468861	protein_coding
Phc3	ENSMUSG00000037652.15	1504.6	1700.32	709.46	-1.25982	0.137322	-9.17414	4.55172e-20	1.04471e-18	chr3	30899370	30969415	protein_coding
Clec4n	ENSMUSG00000023349.14	34.7163	2.76256	165.355	5.9745	0.651349	9.1725	4.62186e-20	1.05976e-18	chr6	123229842	123247021	protein_coding
Vps26b	ENSMUSG00000031988.10	141.662	88.465	440.203	2.30844	0.251728	9.1704	4.7126e-20	1.07951e-18	chr9	27007770	27030065	protein_coding
Lpar2	ENSMUSG00000031861.15	342.145	415.964	131.389	-1.65955	0.181037	-9.16693	4.86689e-20	1.11376e-18	chr8	69822428	69831102	protein_coding
Usp14	ENSMUSG00000047879.16	378.937	329.473	584.868	0.822722	0.0897616	9.16564	4.92527e-20	1.12602e-18	chr18	9995431	10045119	protein_coding
Fkbp15	ENSMUSG00000066151.11	1225.73	1379.87	760.762	-0.857673	0.093593	-9.16386	5.00751e-20	1.1437e-18	chr4	62300341	62360548	protein_coding
Zfp862-ps	ENSMUSG00000107476.2	159.559	189.974	39.9871	-2.23674	0.244156	-9.16108	5.13792e-20	1.17234e-18	chr6	48504336	48534832	transcribed_unitary_pseudogene
Ighv8-5	ENSMUSG00000102364.1	58.3528	82.4113	8.35671	-3.3555	0.366361	-9.15898	5.23899e-20	1.19423e-18	chr12	115067559	115068002	IG_V_gene
Trbc2	ENSMUSG00000076498.2	87.697	17.1827	243.312	3.8159	0.416831	9.15456	5.45811e-20	1.24297e-18	chr6	41546729	41548352	TR_C_gene
Sfxn4	ENSMUSG00000063698.9	77.5807	93.7713	32.7024	-1.52378	0.166494	-9.15213	5.58215e-20	1.26998e-18	chr19	60837276	60861479	protein_coding
Angel2	ENSMUSG00000026634.16	800.511	878.659	634.181	-0.470301	0.0514	-9.14981	5.70329e-20	1.29628e-18	chr1	190925111	190946962	protein_coding
Mrpl35	ENSMUSG00000052962.3	149.628	110.149	272.258	1.3015	0.142302	9.14607	5.9045e-20	1.34071e-18	chr6	71812996	71826969	protein_coding
Ttc7	ENSMUSG00000036918.15	1483.33	1598.51	1027.42	-0.634689	0.0694107	-9.14397	6.02031e-20	1.36568e-18	chr17	87282885	87381769	protein_coding
Rab1a	ENSMUSG00000020149.17	555.969	468.291	784.346	0.741447	0.0811389	9.138	6.36158e-20	1.44169e-18	chr11	20201431	20226856	protein_coding
Hspbp1	ENSMUSG00000063802.5	237.044	156.777	330.027	1.07019	0.117161	9.13439	6.57774e-20	1.48923e-18	chr7	4660520	4685068	protein_coding
RP23-372O9.2	ENSMUSG00000041935.10	1011.53	1149.41	507.223	-1.1784	0.129148	-9.12443	7.21166e-20	1.63117e-18	chr15	3982034	3995744	protein_coding
Phf12	ENSMUSG00000037791.15	1389.91	1545.74	902.095	-0.776126	0.0851344	-9.11648	7.76033e-20	1.75358e-18	chr11	77982753	78030539	protein_coding
Slc9a8	ENSMUSG00000039463.14	982.274	1136.58	569.536	-0.994724	0.109154	-9.11306	8.00899e-20	1.80802e-18	chr2	167421711	167477000	protein_coding
RP23-32L15.2	ENSMUSG00000027327.16	154.794	101.258	310.182	1.60587	0.176296	9.10891	8.32136e-20	1.87672e-18	chr2	131146323	131160081	protein_coding
Prpf38b	ENSMUSG00000027881.14	1853.65	2181.12	1217.03	-0.840189	0.0922524	-9.1075	8.42994e-20	1.89938e-18	chr3	108902804	108911727	protein_coding
Ube2g2	ENSMUSG00000009293.17	367.945	296.779	515.458	0.793375	0.0871148	9.10723	8.451e-20	1.90229e-18	chr10	77622274	77645993	protein_coding
Psmd7	ENSMUSG00000039067.5	453.694	399.471	636.276	0.666748	0.0732444	9.10306	8.78202e-20	1.9749e-18	chr8	107580380	107588464	protein_coding
Nfatc3	ENSMUSG00000031902.10	2090.81	2280.67	1664.6	-0.450525	0.0494998	-9.10154	8.90584e-20	2.00082e-18	chr8	106058839	106130537	protein_coding
Jade3	ENSMUSG00000037315.15	101.429	63.4911	192.188	1.58311	0.174009	9.09787	9.21221e-20	2.06766e-18	chrX	20425687	20519939	protein_coding
Capn3	ENSMUSG00000079110.11	118.693	165.355	49.151	-1.74446	0.191822	-9.09419	9.52895e-20	2.1367e-18	chr2	120456018	120504913	protein_coding
Pef1	ENSMUSG00000028779.16	222.811	182.631	345.323	0.918066	0.100958	9.09356	9.58449e-20	2.14709e-18	chr4	130102557	130128135	protein_coding
Ddost	ENSMUSG00000028757.4	651.594	625.525	889.849	0.509159	0.0560116	9.09023	9.88273e-20	2.21178e-18	chr4	138304729	138312628	protein_coding
Rad23a	ENSMUSG00000003813.15	519.73	422.816	704.557	0.739064	0.0813177	9.0886	1.00323e-19	2.2431e-18	chr8	84834018	84840665	protein_coding
Tacc3	ENSMUSG00000037313.16	339.739	308.786	731.041	1.23482	0.13587	9.08827	1.00628e-19	2.24778e-18	chr5	33658127	33678995	protein_coding
Trac	ENSMUSG00000076928.5	82.7256	19.6816	238.897	3.5938	0.395522	9.08624	1.02527e-19	2.288e-18	chr14	54220520	54224206	TR_C_gene
AC153919.1	ENSMUSG00000074862.11	142.561	167.387	69.5076	-1.27128	0.139945	-9.08415	1.04509e-19	2.33001e-18	chr10	81606269	81620703	protein_coding
Slc25a24	ENSMUSG00000040322.10	81.6614	36.1305	224.457	2.62786	0.289364	9.08153	1.07061e-19	2.38237e-18	chr3	109123148	109168457	protein_coding
Ubr1	ENSMUSG00000027272.5	1044.65	1048.1	697.654	-0.584669	0.0643799	-9.08155	1.07043e-19	2.38237e-18	chr2	120860268	120970715	protein_coding
Plk1	ENSMUSG00000030867.7	207.293	167.877	641.757	1.92693	0.212295	9.07669	1.11926e-19	2.48825e-18	chr7	122159438	122169873	protein_coding
Gng2	ENSMUSG00000043004.13	823.268	973.691	540.594	-0.846482	0.0932633	-9.07626	1.1237e-19	2.49574e-18	chr14	19872558	19977627	protein_coding
RP24-245I16.1	ENSMUSG00000104723.1	20.9366	35.9206	2.82629	-3.65597	0.402814	-9.07607	1.12562e-19	2.49764e-18	chr3	115942481	115943118	processed_pseudogene
St3gal4	ENSMUSG00000032038.7	104.713	67.8183	342.543	2.33229	0.257095	9.07171	1.17168e-19	2.59738e-18	chr9	35046575	35119268	protein_coding
Sox6	ENSMUSG00000051910.13	81.4096	0	405.007	10.9352	1.20549	9.07115	1.17762e-19	2.60806e-18	chr7	115470871	116038796	protein_coding
Wdfy3	ENSMUSG00000043940.15	140.46	11.6918	671.546	5.81714	0.641404	9.0694	1.1968e-19	2.64804e-18	chr5	101832955	102069921	protein_coding
Kmt2c	ENSMUSG00000038056.15	3617.36	3924.62	1855.58	-1.08024	0.119116	-9.06879	1.2034e-19	2.66012e-18	chr5	25271797	25498783	protein_coding
Cul4a	ENSMUSG00000031446.14	543.683	448.056	764.309	0.766813	0.0845583	9.06846	1.20713e-19	2.66584e-18	chr8	13105620	13147940	protein_coding
Nt5dc2	ENSMUSG00000071547.4	53.783	15.2947	219.598	3.81886	0.421214	9.06633	1.23091e-19	2.71579e-18	chr14	31131052	31139124	protein_coding
Pfkfb2	ENSMUSG00000026409.14	306.585	340.056	151.768	-1.15706	0.127663	-9.06338	1.26468e-19	2.78766e-18	chr1	130689181	130729253	protein_coding
RP23-185B14.1	ENSMUSG00000033031.13	185.247	160.176	521.675	1.6946	0.187211	9.05179	1.40647e-19	3.09728e-18	chr16	48994184	49019709	protein_coding
RP23-326D6.5	ENSMUSG00000105518.1	31.6072	3.97267	130.426	5.01064	0.553804	9.04768	1.46037e-19	3.21296e-18	chr3	90601903	90605885	protein_coding
Fam149b	ENSMUSG00000039599.16	410.961	434.538	246.731	-0.807577	0.0892756	-9.04589	1.48451e-19	3.26299e-18	chr14	20348161	20383491	protein_coding
Mrpl20	ENSMUSG00000029066.12	164.934	128.975	305.757	1.24346	0.137523	9.04185	1.54038e-19	3.38261e-18	chr4	155802877	155809975	protein_coding
Fam220a	ENSMUSG00000083012.8	258.497	172.648	444.647	1.36621	0.151118	9.04066	1.55723e-19	3.4164e-18	chr5	143548705	143564531	protein_coding
Ifi207	ENSMUSG00000073490.11	75.1317	29.8378	282.75	3.24305	0.358888	9.03641	1.61903e-19	3.54865e-18	chr1	173723426	173741747	protein_coding
Nxpe4	ENSMUSG00000044229.9	57.4027	38.1029	185.195	2.27492	0.251818	9.03399	1.65518e-19	3.62449e-18	chr9	48162022	48400025	protein_coding
Lasp1	ENSMUSG00000038366.15	762.568	472.59	894.846	0.923915	0.102287	9.03255	1.67715e-19	3.66915e-18	chr11	97798999	97838764	protein_coding
Igsf6	ENSMUSG00000035004.3	69.4424	7.55307	319.379	5.35685	0.593321	9.02858	1.73913e-19	3.80119e-18	chr7	121064066	121074572	protein_coding
Cks1b	ENSMUSG00000028044.6	103.62	104.478	286.948	1.44262	0.159803	9.02752	1.75608e-19	3.83464e-18	chr3	89415471	89418383	protein_coding
Atpif1	ENSMUSG00000054428.12	231.585	215.813	385.76	0.831622	0.0921705	9.02265	1.83598e-19	4.00539e-18	chr4	132530554	132533659	protein_coding
Mad1l1	ENSMUSG00000029554.15	226.202	169.554	389.508	1.19259	0.132252	9.01749	1.92453e-19	4.19464e-18	chr5	140008688	140321552	protein_coding
CAAA01180111.1	ENSMUSG00000074829.10	273.873	304.035	102.269	-1.57157	0.174313	-9.01581	1.95425e-19	4.25547e-18	chr9	124291803	124312696	protein_coding
Cntrl	ENSMUSG00000057110.15	2306.61	2388.61	1571.24	-0.603723	0.0669814	-9.0133	1.99946e-19	4.34986e-18	chr2	35109491	35178822	protein_coding
Ap2a1	ENSMUSG00000060279.14	783.03	677.071	982.448	0.534395	0.0593014	9.0115	2.03252e-19	4.41766e-18	chr7	44900372	44929496	protein_coding
Arf5	ENSMUSG00000020440.13	415.557	364.082	606.055	0.733605	0.0814087	9.01139	2.03464e-19	4.41816e-18	chr6	28423559	28426602	protein_coding
Mgea5	ENSMUSG00000025220.7	1625.67	1700.18	1193.66	-0.50883	0.0564728	-9.01018	2.05727e-19	4.46316e-18	chr19	45750260	45783520	protein_coding
E2f8	ENSMUSG00000046179.17	228.681	153.007	786.187	2.35428	0.261461	9.00431	2.17031e-19	4.69966e-18	chr7	48866428	48881596	protein_coding
Atp6v0a2	ENSMUSG00000038023.12	875.34	1029.89	748.741	-0.459336	0.0510127	-9.00434	2.16964e-19	4.69966e-18	chr5	124628575	124724455	protein_coding
Trib1	ENSMUSG00000032501.9	140.804	84.6704	390.884	2.212	0.245748	9.00107	2.23534e-19	4.83599e-18	chr15	59648349	59657099	protein_coding
Golph3	ENSMUSG00000022200.8	595.765	541.528	761.685	0.49153	0.0546337	8.99684	2.32312e-19	5.02125e-18	chr15	12321449	12351591	protein_coding
Cdc42ep4	ENSMUSG00000041598.7	75.5609	34.0907	228.692	2.76327	0.307273	8.99289	2.40815e-19	5.20022e-18	chr11	113726849	113751881	protein_coding
Cbx5	ENSMUSG00000009575.14	1434.61	1340.76	2228.03	0.731676	0.0813806	8.99079	2.45461e-19	5.29566e-18	chr15	103191543	103239816	protein_coding
Cd300d	ENSMUSG00000044811.13	29.0664	3.29858	133.264	5.32457	0.592291	8.98979	2.47703e-19	5.33417e-18	chr11	114996720	115001880	protein_coding
Ipo11	ENSMUSG00000042590.16	345.268	314.114	562.591	0.83398	0.0927688	8.98987	2.47514e-19	5.33417e-18	chr13	106794438	106936958	protein_coding
Trim44	ENSMUSG00000027189.16	1351.35	1438.88	1078.42	-0.414021	0.0460559	-8.98955	2.48254e-19	5.34111e-18	chr2	102300118	102407828	protein_coding
Msrb1	ENSMUSG00000075705.12	192.479	147.938	394.115	1.41137	0.15702	8.9885	2.50633e-19	5.38733e-18	chr17	24736641	24742778	protein_coding
Hmgb1-ps8	ENSMUSG00000097295.1	206.59	226.407	99.555	-1.17793	0.131097	-8.98518	2.583e-19	5.54703e-18	chr10	22262741	22263367	processed_pseudogene
Tmem231	ENSMUSG00000031951.8	83.9977	116.315	37.5102	-1.62333	0.180684	-8.98435	2.60259e-19	5.58398e-18	chr8	111912010	111933881	protein_coding
Cops5	ENSMUSG00000025917.9	397.324	339.204	561.384	0.723364	0.0805655	8.97858	2.74278e-19	5.87936e-18	chr1	10024600	10038168	protein_coding
Cd4	ENSMUSG00000023274.14	99.7828	18.0507	305.634	4.06097	0.452342	8.97765	2.76605e-19	5.92382e-18	chr6	124864691	124888221	protein_coding
Cdc42ep3	ENSMUSG00000036533.8	118.936	73.5195	228.092	1.63317	0.181964	8.97525	2.82718e-19	6.04917e-18	chr17	79334024	79355091	protein_coding
RP24-444I15.2	ENSMUSG00000101905.1	46.3624	36.0806	5.46175	-2.69978	0.300877	-8.97304	2.88438e-19	6.16593e-18	chr1	156939837	156940196	antisense
Mrpl18	ENSMUSG00000057388.9	255.106	231.553	393.926	0.759154	0.084613	8.97207	2.9099e-19	6.2148e-18	chr17	12911348	12916345	protein_coding
Bicral	ENSMUSG00000036568.6	1186.64	1186.52	609.299	-0.959217	0.106935	-8.97012	2.96181e-19	6.31989e-18	chr17	46798115	46831413	protein_coding
Il18rap	ENSMUSG00000026068.11	71.9303	7.061	296.369	5.36071	0.59764	8.9698	2.97043e-19	6.3325e-18	chr1	40515361	40551705	protein_coding
Mcm4	ENSMUSG00000022673.5	743.446	668.733	1200.97	0.842812	0.094053	8.96104	3.21627e-19	6.85034e-18	chr16	15623896	15637400	protein_coding
Ypel4	ENSMUSG00000034059.13	87.3535	0	434.872	11.0378	1.23188	8.96011	3.24369e-19	6.90243e-18	chr2	84734057	84738655	protein_coding
Ninl	ENSMUSG00000068115.13	42.4367	22.8364	125.182	2.46455	0.275084	8.95926	3.26861e-19	6.94913e-18	chr2	150934518	151039382	protein_coding
Znhit1	ENSMUSG00000059518.14	162.227	131.135	258.153	0.971018	0.108416	8.95639	3.35488e-19	7.12607e-18	chr5	136982163	136988021	protein_coding
Cptp	ENSMUSG00000029073.9	112.301	80.0811	218.836	1.443	0.16118	8.95277	3.46677e-19	7.35705e-18	chr4	155864722	155869440	protein_coding
Tspo2	ENSMUSG00000023995.11	92.9756	0.812168	458.627	9.26981	1.03612	8.94668	3.6633e-19	7.76706e-18	chr17	48447955	48451522	protein_coding
Ncaph	ENSMUSG00000034906.15	204.502	160.658	601.066	1.8935	0.211686	8.94483	3.72514e-19	7.89102e-18	chr2	127103808	127133954	protein_coding
Mgrn1	ENSMUSG00000022517.17	1234.19	1280.76	630.734	-1.01997	0.114065	-8.942	3.82197e-19	8.0888e-18	chr16	4886248	4938296	protein_coding
Pik3r6	ENSMUSG00000046207.14	51.9378	4.94488	229.649	5.55597	0.621417	8.94082	3.86294e-19	8.1681e-18	chr11	68503018	68552698	protein_coding
Tlr13	ENSMUSG00000033777.4	63.4266	7.24927	292.402	5.32071	0.595194	8.93946	3.9109e-19	8.26204e-18	chrX	106143203	106160493	protein_coding
Dhx57	ENSMUSG00000035051.14	938.543	847.166	492.915	-0.778808	0.0871291	-8.93856	3.94276e-19	8.32182e-18	chr17	80238303	80290476	protein_coding
Dnajc7	ENSMUSG00000014195.15	1529	1616.56	1032.52	-0.644242	0.0721812	-8.92535	4.44299e-19	9.36918e-18	chr11	100582817	100620168	protein_coding
Ap4e1	ENSMUSG00000001998.15	371.65	363.049	218.719	-0.730723	0.0818753	-8.92482	4.46411e-19	9.40523e-18	chr2	127008716	127067909	protein_coding
Nfia	ENSMUSG00000028565.18	88.0248	51.5859	296.87	2.52292	0.282702	8.92431	4.48472e-19	9.44013e-18	chr4	97772733	98118874	protein_coding
Rrp7a	ENSMUSG00000018040.9	467.832	428.137	632.478	0.561144	0.062879	8.92419	4.48969e-19	9.44209e-18	chr15	83113432	83122801	protein_coding
Tubb4b	ENSMUSG00000036752.4	400.461	338.871	572.634	0.752019	0.0842881	8.92201	4.57885e-19	9.61396e-18	chr2	25222159	25224702	protein_coding
Kdm4b	ENSMUSG00000024201.12	634.462	670.941	412.3	-0.701098	0.0785808	-8.922	4.57964e-19	9.61396e-18	chr17	56326061	56402870	protein_coding
Ccl6	ENSMUSG00000018927.3	57.8477	7.17711	260.485	5.16024	0.578417	8.92132	4.60777e-19	9.66432e-18	chr11	83587881	83593087	protein_coding
Dubr	ENSMUSG00000022639.14	185.719	167.958	64.2516	-1.37721	0.15447	-8.91573	4.84637e-19	1.01542e-17	chr16	50719293	50732773	lincRNA
Pigm	ENSMUSG00000050229.3	918.352	1019.56	660.685	-0.623914	0.0699797	-8.91564	4.85002e-19	1.01542e-17	chr1	172376545	172384099	protein_coding
Aldh1a1	ENSMUSG00000053279.7	85.0837	0	423.806	11.0005	1.23388	8.91531	4.86447e-19	1.01753e-17	chr19	20492714	20643462	protein_coding
Tmem97	ENSMUSG00000037278.9	97.4567	61.0215	244.69	2.00656	0.225075	8.91508	4.87464e-19	1.01875e-17	chr11	78541816	78550777	protein_coding
Prelid3b	ENSMUSG00000016257.15	289.069	243.504	465.476	0.93173	0.104522	8.91418	4.91422e-19	1.0261e-17	chr2	174465066	174473081	protein_coding
Pan2	ENSMUSG00000005682.9	1230.45	1266.67	727.416	-0.798624	0.0896026	-8.91296	4.96898e-19	1.03661e-17	chr10	128303334	128321358	protein_coding
Pxk	ENSMUSG00000033885.15	1399.11	1325.92	709.698	-0.901657	0.101183	-8.91117	5.04975e-19	1.05252e-17	chr14	8098210	8165117	protein_coding
Prr14	ENSMUSG00000030822.15	908.401	870.91	593.76	-0.549847	0.061709	-8.91033	5.08831e-19	1.05961e-17	chr7	127459610	127476759	protein_coding
Bsg	ENSMUSG00000023175.15	615.92	573.441	863.278	0.590509	0.0662864	8.90844	5.17581e-19	1.07687e-17	chr10	79704490	79711969	protein_coding
Actl6a	ENSMUSG00000027671.14	447.781	380.659	606.549	0.667959	0.0749866	8.90771	5.20956e-19	1.08293e-17	chr3	32706297	32726973	protein_coding
Zfp869	ENSMUSG00000054648.7	358.475	364.353	223.106	-0.697474	0.0783122	-8.90633	5.27494e-19	1.09555e-17	chr8	69706331	69710724	protein_coding
Epdr1	ENSMUSG00000002808.7	41.2373	1.48626	204.663	7.10789	0.798772	8.89852	5.65953e-19	1.17438e-17	chr13	19591705	19619927	protein_coding
Ivd	ENSMUSG00000027332.11	766.13	922.907	454.689	-1.02086	0.114769	-8.8949	5.84702e-19	1.21221e-17	chr2	118861953	118882909	protein_coding
Fbxo7	ENSMUSG00000001786.14	319.526	269.144	453.735	0.755866	0.0850037	8.89216	5.99343e-19	1.24146e-17	chr10	86021971	86051873	protein_coding
Noc4l	ENSMUSG00000033294.11	378.186	307.439	561.824	0.872007	0.0981063	8.88839	6.20012e-19	1.28313e-17	chr5	110648417	110653417	protein_coding
Cdc25b	ENSMUSG00000027330.16	771.883	475.567	1009.15	1.08272	0.121815	8.88823	6.20892e-19	1.28382e-17	chr2	131186948	131198497	protein_coding
Melk	ENSMUSG00000035683.13	89.0047	60.7559	305.937	2.31643	0.260659	8.88681	6.28904e-19	1.29924e-17	chr4	44300875	44364675	protein_coding
Heatr5a	ENSMUSG00000035181.6	374.423	218.75	672.415	1.61837	0.182138	8.88539	6.36951e-19	1.3147e-17	chr12	51875870	51971321	protein_coding
Cenpi	ENSMUSG00000031262.12	82.0321	64.0165	256.184	1.9785	0.222767	8.88151	6.59575e-19	1.36019e-17	chrX	134308083	134362639	protein_coding
RP23-32A8.1	ENSMUSG00000101970.6	786.949	897.073	333.799	-1.42442	0.160383	-8.88133	6.6064e-19	1.36119e-17	chr7	73539202	73558395	processed_transcript
Prkcq	ENSMUSG00000026778.13	83.8669	33.0793	261.226	2.96703	0.334125	8.87999	6.68638e-19	1.37645e-17	chr2	11172107	11301222	protein_coding
Ammecr1	ENSMUSG00000042225.3	243.505	164.866	528.448	1.67613	0.188761	8.87964	6.70749e-19	1.37958e-17	chrX	142851145	142966728	protein_coding
Nphp3	ENSMUSG00000032558.19	84.3939	77.6045	22.4877	-1.80538	0.203382	-8.8768	6.88097e-19	1.41402e-17	chr9	104002543	104043818	protein_coding
RP23-191E3.18	ENSMUSG00000086049.1	37.5277	45.2527	9.33072	-2.24384	0.252823	-8.87515	6.9838e-19	1.43389e-17	chr11	3193515	3194263	antisense
AC158114.3	ENSMUSG00000090086.7	767.767	868.693	353.865	-1.29406	0.145844	-8.8729	7.1268e-19	1.46196e-17	chr5	123133722	123141666	lincRNA
RP23-132N23.24	ENSMUSG00000115074.1	587.15	568.725	381.696	-0.575585	0.0648738	-8.87237	7.16019e-19	1.46753e-17	chr2	25244862	25255386	protein_coding
Cplx2	ENSMUSG00000025867.8	239.944	23.9963	1077.25	5.48725	0.618727	8.86861	7.4064e-19	1.51666e-17	chr13	54371348	54383917	protein_coding
Mybl2	ENSMUSG00000017861.11	193.738	137.123	548.604	1.99749	0.225247	8.86803	7.44542e-19	1.52331e-17	chr2	163054686	163084688	protein_coding
Cyb5rl	ENSMUSG00000028621.17	168.367	200.721	81.5948	-1.30171	0.146829	-8.86548	7.61727e-19	1.55711e-17	chr4	107066987	107088268	protein_coding
Orc5	ENSMUSG00000029012.11	241.898	179.188	368.787	1.0445	0.117833	8.86423	7.7035e-19	1.57336e-17	chr5	22486484	22550429	protein_coding
Cd38	ENSMUSG00000029084.5	1217.82	1581.93	680.395	-1.2151	0.137103	-8.86271	7.80913e-19	1.59354e-17	chr5	43868552	43912375	protein_coding
S100a8	ENSMUSG00000056054.9	77.2049	18.4047	297.948	3.9878	0.450599	8.85	8.75158e-19	1.7843e-17	chr3	90668977	90670035	protein_coding
Map2k3	ENSMUSG00000018932.9	350.041	321.336	579.1	0.852105	0.096305	8.84799	8.91127e-19	1.81527e-17	chr11	60932032	60952811	protein_coding
Apol8	ENSMUSG00000056656.6	65.3323	0	324.396	10.6149	1.1999	8.8465	9.03088e-19	1.83804e-17	chr15	77747797	77757003	protein_coding
Gm10557	ENSMUSG00000073647.3	234.532	271.623	158.346	-0.765632	0.0865497	-8.84615	9.05914e-19	1.84218e-17	chr18	4198215	4198969	pseudogene
Timm50	ENSMUSG00000003438.17	290.642	234.035	483.902	1.04732	0.118511	8.83736	9.80057e-19	1.99122e-17	chr7	28305515	28312072	protein_coding
Glg1	ENSMUSG00000003316.14	1814.4	1978.9	1387.29	-0.510777	0.0577985	-8.8372	9.81451e-19	1.99232e-17	chr8	111154420	111259216	protein_coding
Fabp5	ENSMUSG00000027533.10	30.3556	8.50361	126.065	3.88646	0.440047	8.83191	1.02908e-18	2.08718e-17	chr3	10012547	10016607	protein_coding
Ints11	ENSMUSG00000029034.9	399.866	341.597	521.547	0.613498	0.0694843	8.82931	1.05323e-18	2.13432e-17	chr4	155869545	155889103	protein_coding
Sash1	ENSMUSG00000015305.6	49.3732	10.984	203.884	4.22678	0.478735	8.82906	1.05561e-18	2.13729e-17	chr10	8722218	8886070	protein_coding
Cenph	ENSMUSG00000045273.8	68.3705	51.0487	197.719	1.93309	0.218954	8.82876	1.05842e-18	2.14111e-17	chr13	100759673	100775899	protein_coding
Mtfr2	ENSMUSG00000019992.8	50.3682	32.5175	173.174	2.38113	0.269742	8.82742	1.07115e-18	2.165e-17	chr10	20347769	20361304	protein_coding
Arhgap19	ENSMUSG00000025154.14	262.13	169.705	780.358	2.19239	0.248604	8.81878	1.1571e-18	2.3367e-17	chr19	41766587	41802084	protein_coding
Epb41l3	ENSMUSG00000024044.17	33.1214	2.62449	155.769	5.9039	0.669611	8.81692	1.17655e-18	2.37393e-17	chr17	69075682	69289989	protein_coding
Fosl2	ENSMUSG00000029135.10	67.7255	12.9184	287.709	4.47575	0.507851	8.81311	1.21725e-18	2.45364e-17	chr5	32135800	32157842	protein_coding
Rrm2	ENSMUSG00000020649.11	355.425	314.724	1000.75	1.66417	0.188831	8.81302	1.21816e-18	2.45364e-17	chr12	24708240	24714146	protein_coding
Pold2	ENSMUSG00000020471.11	288.211	236.195	494.684	1.05599	0.119875	8.80913	1.26122e-18	2.5382e-17	chr11	5872179	5878292	protein_coding
Pkn1	ENSMUSG00000057672.16	2940.12	3199.68	2002.24	-0.675243	0.0766719	-8.80691	1.28644e-18	2.58672e-17	chr8	83666535	83699179	protein_coding
Lsm2	ENSMUSG00000007050.17	193.596	152.324	301.334	0.973053	0.110568	8.80047	1.36244e-18	2.73482e-17	chr17	34981861	34985891	protein_coding
Cd19	ENSMUSG00000030724.7	2293.31	2836.07	1452.68	-0.964502	0.109596	-8.80053	1.36173e-18	2.73482e-17	chr7	126408449	126414889	protein_coding
Brix1	ENSMUSG00000022247.12	310.488	256.278	455.081	0.829124	0.09424	8.798	1.39273e-18	2.79324e-17	chr15	10474778	10485947	protein_coding
Necap2	ENSMUSG00000028923.14	688.328	610.25	824.085	0.431461	0.0490445	8.79733	1.40115e-18	2.8077e-17	chr4	141066511	141078357	protein_coding
Cenpa	ENSMUSG00000029177.9	506.829	352.819	782.367	1.14461	0.130128	8.79602	1.41757e-18	2.83818e-17	chr5	30666776	30674830	protein_coding
Plxna1	ENSMUSG00000030084.11	156.224	48.4188	612.398	3.65824	0.415928	8.79536	1.42591e-18	2.85242e-17	chr6	89316313	89362620	protein_coding
Paqr4	ENSMUSG00000023909.3	41.4005	11.6418	156.463	3.71396	0.42236	8.79336	1.45146e-18	2.90031e-17	chr17	23736185	23740330	protein_coding
RP24-426M1.2	ENSMUSG00000062588.4	30.8722	12.4101	105.045	3.03781	0.345471	8.79323	1.45318e-18	2.90031e-17	chr1	4880048	4880651	processed_pseudogene
Esyt1	ENSMUSG00000025366.8	2315.07	2503.65	1665.07	-0.588456	0.0669216	-8.7932	1.45357e-18	2.90031e-17	chr10	128509964	128525871	protein_coding
Nucb1	ENSMUSG00000030824.17	829.5	756.783	1136.72	0.587507	0.0668208	8.79229	1.46546e-18	2.92154e-17	chr7	45490457	45510406	protein_coding
Nr1h3	ENSMUSG00000002108.10	40.8771	11.0898	166.814	3.86485	0.439886	8.78601	1.5496e-18	3.08665e-17	chr2	91184060	91202834	protein_coding
Cxcr4	ENSMUSG00000045382.6	582.386	347.044	854.885	1.30011	0.148178	8.77398	1.72465e-18	3.43239e-17	chr1	128588198	128592293	protein_coding
Tyms	ENSMUSG00000025747.12	135.139	89.7777	438.396	2.27682	0.259551	8.77212	1.75327e-18	3.4864e-17	chr5	30058201	30073617	protein_coding
Epm2aip1	ENSMUSG00000046785.8	713.469	795.306	404.095	-0.974718	0.111131	-8.77088	1.7727e-18	3.52203e-17	chr9	111271928	111279093	protein_coding
Tcf7l2	ENSMUSG00000024985.18	29.2096	4.0668	130.858	5.00506	0.570727	8.76962	1.79268e-18	3.5587e-17	chr19	55741809	55933654	protein_coding
F2r	ENSMUSG00000048376.6	52.1607	1.69621	236.83	7.02621	0.801832	8.7627	1.90623e-18	3.7809e-17	chr13	95601802	95618487	protein_coding
Fam134a	ENSMUSG00000049339.16	622.476	540.401	759.812	0.49235	0.0562051	8.75988	1.95456e-18	3.87348e-17	chr1	75142777	75147913	protein_coding
Tipin	ENSMUSG00000032397.7	196.974	172.11	406.16	1.23467	0.140983	8.7576	1.99444e-18	3.94917e-17	chr9	64281580	64305424	protein_coding
Il18bp	ENSMUSG00000070427.4	89.4922	55.2658	200.831	1.8417	0.210347	8.75555	2.03102e-18	4.01819e-17	chr7	102014884	102018690	protein_coding
Ppp1r13b	ENSMUSG00000021285.15	638.724	630.321	275.116	-1.19423	0.136409	-8.75479	2.04494e-18	4.0423e-17	chr12	111828456	111908110	protein_coding
Fzd7	ENSMUSG00000041075.8	24.2485	2.50838	115.102	5.47917	0.625879	8.75435	2.05275e-18	4.05432e-17	chr1	59482423	59486955	protein_coding
Ccna2	ENSMUSG00000027715.9	349.764	270.336	1133.16	2.06253	0.235645	8.75271	2.08283e-18	4.11026e-17	chr3	36564864	36572150	protein_coding
Atp6v1e1	ENSMUSG00000019210.10	350.582	297.945	504.247	0.763002	0.0871826	8.75176	2.10048e-18	4.14157e-17	chr6	120794304	120822793	protein_coding
Kremen1	ENSMUSG00000020393.16	333.658	425.611	132.211	-1.68987	0.193119	-8.75037	2.12647e-18	4.18929e-17	chr11	5191551	5261558	protein_coding
Asxl2	ENSMUSG00000037486.18	1296.49	1478.77	809.001	-0.869843	0.0994172	-8.74942	2.1445e-18	4.22125e-17	chr12	3426856	3506852	protein_coding
Uchl5	ENSMUSG00000018189.12	216.327	159.695	400.21	1.32767	0.151856	8.74296	2.27078e-18	4.46606e-17	chr1	143777271	143807466	protein_coding
Apex1	ENSMUSG00000035960.14	300.071	256.441	499.934	0.96108	0.109937	8.74208	2.28859e-18	4.4973e-17	chr14	50924967	50927139	protein_coding
Map4k2	ENSMUSG00000024948.14	2616.12	2781.66	1507.66	-0.883343	0.10109	-8.73815	2.36962e-18	4.65261e-17	chr19	6341134	6355615	protein_coding
Gpr174	ENSMUSG00000073008.11	735.494	651.678	174.972	-1.89746	0.217206	-8.73576	2.42031e-18	4.74816e-17	chrX	107255877	107296769	protein_coding
Prmt1	ENSMUSG00000109324.2	491.278	415.476	682.405	0.714204	0.0817764	8.73362	2.46647e-18	4.83466e-17	chr7	44975988	44986568	protein_coding
Clec4a3	ENSMUSG00000043832.13	34.7643	12.6862	143.608	3.48558	0.399366	8.7278	2.59668e-18	5.08562e-17	chr6	122952514	122969875	protein_coding
Ndufa9	ENSMUSG00000000399.10	315.226	272.977	460.217	0.74582	0.0854857	8.7245	2.67354e-18	5.23176e-17	chr6	126821720	126849136	protein_coding
Sphk1	ENSMUSG00000061878.15	71.3933	0	354.423	10.7428	1.23204	8.71948	2.7949e-18	5.46467e-17	chr11	116530924	116536674	protein_coding
Zfp831	ENSMUSG00000050600.5	1496.64	1548.73	556.823	-1.47503	0.169231	-8.71604	2.88112e-18	5.62854e-17	chr2	174643533	174710832	protein_coding
Nefh	ENSMUSG00000020396.8	85.5252	48.9543	257.716	2.38371	0.273496	8.71573	2.889e-18	5.63923e-17	chr11	4938753	4948064	protein_coding
Hes1	ENSMUSG00000022528.8	239.789	359.024	91.2438	-1.97751	0.226899	-8.71538	2.89778e-18	5.65165e-17	chr16	30064383	30067796	protein_coding
Keap1	ENSMUSG00000003308.15	634	497.917	785.449	0.658884	0.0756075	8.71454	2.91945e-18	5.68916e-17	chr9	21229729	21239361	protein_coding
Thy1	ENSMUSG00000032011.5	116.095	20.9071	355.867	4.07238	0.467527	8.71047	3.02623e-18	5.89232e-17	chr9	44043383	44048579	protein_coding
Sorcs2	ENSMUSG00000029093.14	102.991	11.7799	347.493	4.86486	0.558532	8.71008	3.03652e-18	5.90743e-17	chr5	36017179	36398139	protein_coding
Cfb	ENSMUSG00000090231.10	73.0563	4.27676	353.413	6.3432	0.72845	8.7078	3.09823e-18	6.02247e-17	chr17	34856373	34862518	protein_coding
Clcf1	ENSMUSG00000040663.8	894.811	730.169	160.235	-2.18571	0.251192	-8.70134	3.27993e-18	6.37038e-17	chr19	4214237	4223490	protein_coding
Casc5	ENSMUSG00000027326.13	294.903	228.967	776.727	1.75545	0.202033	8.68891	3.65932e-18	7.10134e-17	chr2	119047118	119105501	protein_coding
Pip4k2a	ENSMUSG00000026737.12	1153.07	1569.43	884.859	-0.824282	0.0948819	-8.68745	3.70664e-18	7.18719e-17	chr2	18842254	18998126	protein_coding
Nop58	ENSMUSG00000026020.9	660.02	604.895	952.719	0.651651	0.075022	8.68614	3.74967e-18	7.26459e-17	chr1	59684970	59719044	protein_coding
Dennd2d	ENSMUSG00000027901.12	1287.12	1918.16	352.947	-2.44079	0.281022	-8.6854	3.77427e-18	7.30619e-17	chr3	106482404	106503030	protein_coding
Eef1e1	ENSMUSG00000001707.8	140.508	107.104	232.832	1.11744	0.128695	8.68288	3.85877e-18	7.4636e-17	chr13	38644206	38659058	protein_coding
Dcaf12	ENSMUSG00000028436.8	718.885	509.51	822.568	0.69768	0.080371	8.68074	3.93184e-18	7.59863e-17	chr4	41291299	41314889	protein_coding
Sephs2	ENSMUSG00000049091.6	326.943	281.127	518.161	0.882899	0.101712	8.6804	3.94377e-18	7.61539e-17	chr7	127271878	127274055	protein_coding
Pcmtd2	ENSMUSG00000027589.14	552.583	531.872	345.426	-0.622401	0.0717136	-8.67899	3.99316e-18	7.70438e-17	chr2	181837853	181857461	protein_coding
Ung	ENSMUSG00000029591.14	152.729	116.016	312.622	1.42827	0.164606	8.67692	4.06624e-18	7.83892e-17	chr5	114130385	114139323	protein_coding
Nsl1	ENSMUSG00000062510.12	91.4664	70.3701	241.923	1.76859	0.20386	8.67549	4.11769e-18	7.93155e-17	chr1	191063011	191086474	protein_coding
Mesdc1	ENSMUSG00000070462.4	353.274	225.63	581.388	1.36759	0.157641	8.67531	4.12409e-18	7.93734e-17	chr7	83879872	83884305	protein_coding
Noxred1	ENSMUSG00000072919.4	133.235	178.117	46.1782	-1.93752	0.223448	-8.67098	4.28405e-18	8.23841e-17	chr12	87221039	87238732	protein_coding
Lyz2	ENSMUSG00000069516.8	192.465	54.434	701.009	3.67668	0.424121	8.66895	4.36122e-18	8.37993e-17	chr10	117277330	117282321	protein_coding
Zfp619	ENSMUSG00000068959.6	127.867	145.151	59.8917	-1.26742	0.146238	-8.66683	4.44326e-18	8.52354e-17	chr7	39517765	39540420	protein_coding
Dido1	ENSMUSG00000038914.15	1818.29	1825.46	1317.52	-0.469728	0.0541981	-8.66688	4.44125e-18	8.52354e-17	chr2	180657963	180709999	protein_coding
Adck3	ENSMUSG00000026489.13	666.793	870.285	251.989	-1.7854	0.206019	-8.66618	4.46862e-18	8.56517e-17	chr1	180165237	180199602	protein_coding
Nkiras1	ENSMUSG00000021772.15	144.111	157.899	80.1274	-0.988101	0.114021	-8.66592	4.47873e-18	8.57751e-17	chr14	18271135	18284003	protein_coding
Hba-a2	ENSMUSG00000069917.7	48.809	11.8402	211.424	4.17442	0.481711	8.66581	4.48297e-18	8.5786e-17	chr11	32296488	32297298	protein_coding
Pnp2	ENSMUSG00000068417.8	62.0533	27.771	204.652	2.86503	0.33068	8.66407	4.55213e-18	8.70381e-17	chr14	50955991	50964749	protein_coding
Fam208a	ENSMUSG00000040651.9	1264.97	1339.57	535.762	-1.32093	0.152474	-8.66331	4.58258e-18	8.75486e-17	chr14	27428833	27483555	protein_coding
RP23-239F1.2	ENSMUSG00000100863.1	176.971	149.356	276.194	0.886627	0.102347	8.66293	4.59782e-18	8.7768e-17	chr4	91805546	91806555	processed_pseudogene
Mylip	ENSMUSG00000038175.10	967.446	863.154	496.802	-0.796521	0.0919731	-8.66037	4.70244e-18	8.96919e-17	chr13	45389741	45412022	protein_coding
Nek2	ENSMUSG00000026622.15	174.975	144.307	533.313	1.87736	0.216841	8.6578	4.80957e-18	9.16603e-17	chr1	191821443	191833050	protein_coding
Tmem51	ENSMUSG00000040616.3	34.3631	7.96759	136.935	4.12352	0.476493	8.6539	4.97702e-18	9.47744e-17	chr4	142030991	142084304	protein_coding
Zfp174	ENSMUSG00000054939.6	63.1176	80.1411	21.1634	-1.91268	0.221077	-8.65164	5.07631e-18	9.65863e-17	chr16	3847267	3858880	protein_coding
Neurl2	ENSMUSG00000039873.4	53.6463	50.6514	14.6188	-1.80072	0.208203	-8.64888	5.20056e-18	9.88698e-17	chr2	164830731	164833456	protein_coding
Tex30	ENSMUSG00000026049.11	110.001	75.4821	211.473	1.48137	0.171298	8.64793	5.24431e-18	9.96206e-17	chr1	44086612	44102441	protein_coding
Serinc4	ENSMUSG00000046110.15	470.489	720.396	127.995	-2.49267	0.288404	-8.64299	5.47604e-18	1.03938e-16	chr2	121439058	121456781	protein_coding
Birc5	ENSMUSG00000017716.15	163.729	126.999	529.738	2.05094	0.237319	8.64213	5.51727e-18	1.04635e-16	chr11	117849250	117855743	protein_coding
Aunip	ENSMUSG00000078521.2	28.8711	9.98958	116.21	3.50633	0.405768	8.64123	5.56105e-18	1.0538e-16	chr4	134510998	134523927	protein_coding
Prkd2	ENSMUSG00000041187.16	1592.49	1499.72	809.319	-0.890556	0.103065	-8.64076	5.58425e-18	1.05734e-16	chr7	16842901	16870464	protein_coding
Adam17	ENSMUSG00000052593.16	1107.95	1183.43	810.765	-0.545363	0.0631321	-8.63844	5.69841e-18	1.07808e-16	chr12	21323508	21373632	protein_coding
Eif2s1	ENSMUSG00000021116.10	440.816	384.119	648.481	0.757208	0.0876695	8.63707	5.76713e-18	1.0902e-16	chr12	78861818	78887010	protein_coding
Ppm1h	ENSMUSG00000034613.12	84.3355	23.3342	307.023	3.70622	0.429179	8.63562	5.8409e-18	1.10325e-16	chr10	122678761	122945795	protein_coding
Nudcd1	ENSMUSG00000038736.10	256.566	208.32	404.515	0.95886	0.111069	8.63305	5.97358e-18	1.1274e-16	chr15	44373162	44428307	protein_coding
Pitrm1	ENSMUSG00000021193.10	649.988	566.736	953.192	0.749795	0.0868621	8.63202	6.02798e-18	1.13675e-16	chr13	6548148	6580515	protein_coding
Capn15	ENSMUSG00000037326.10	681.727	665.317	414.576	-0.680769	0.078881	-8.63032	6.11778e-18	1.15276e-16	chr17	25958363	25985796	protein_coding
St5	ENSMUSG00000031024.13	48.6876	4.13868	222.379	5.69152	0.659854	8.62542	6.38574e-18	1.20228e-16	chr7	109523910	109703605	protein_coding
AC136146.4	ENSMUSG00000086502.1	189.842	203.456	90.8669	-1.15941	0.134456	-8.62292	6.52679e-18	1.22785e-16	chr7	127448635	127460360	processed_transcript
RP23-423B1.6	ENSMUSG00000103697.1	112.947	130.987	24.2863	-2.42799	0.281708	-8.61884	6.76369e-18	1.27139e-16	chrX	103576425	103581101	TEC
Cse1l	ENSMUSG00000002718.14	866.857	744.672	1068.03	0.51921	0.0602502	8.61756	6.83937e-18	1.28458e-16	chr2	166906039	166946389	protein_coding
Zc3h12a	ENSMUSG00000042677.7	600.929	634.485	258.443	-1.29188	0.149952	-8.6153	6.97596e-18	1.30918e-16	chr4	125118422	125127840	protein_coding
Wdr11	ENSMUSG00000042055.13	685.624	859.338	449.858	-0.934284	0.108451	-8.61485	7.00358e-18	1.31331e-16	chr7	129591862	129635738	protein_coding
Fam83d	ENSMUSG00000027654.2	36.6917	18.979	121.528	2.64768	0.307385	8.61357	7.08224e-18	1.327e-16	chr2	158768092	158786637	protein_coding
Atxn2l	ENSMUSG00000032637.15	2266.78	2398.64	1631.75	-0.553391	0.0642489	-8.61324	7.10259e-18	1.32974e-16	chr7	126491707	126503437	protein_coding
Acss2	ENSMUSG00000027605.18	131.909	72.6979	253.564	1.80441	0.209561	8.61043	7.27897e-18	1.36167e-16	chr2	155517947	155585724	protein_coding
Eomes	ENSMUSG00000032446.14	61.5195	4.20459	264.47	5.93281	0.689125	8.60919	7.3577e-18	1.3753e-16	chr9	118478211	118486132	protein_coding
Chd8	ENSMUSG00000053754.14	2849.73	3061.89	2029.21	-0.593371	0.0689343	-8.60777	7.44927e-18	1.3913e-16	chr14	52198150	52257780	protein_coding
RP23-3F1.8	ENSMUSG00000111128.1	180.302	200.882	94.5768	-1.09396	0.127171	-8.60223	7.8182e-18	1.45904e-16	chr9	45858603	45860682	TEC
Uckl1	ENSMUSG00000089917.7	677.074	755.928	334.087	-1.17577	0.136702	-8.60101	7.90195e-18	1.4735e-16	chr2	181569148	181584892	protein_coding
Mrps28	ENSMUSG00000040269.5	82.5378	48.9385	183.18	1.88209	0.218875	8.59894	8.0457e-18	1.4991e-16	chr3	8802145	8923918	protein_coding
Cd6	ENSMUSG00000024670.16	79.2531	12.31	280.248	4.49712	0.523136	8.59646	8.22108e-18	1.53056e-16	chr19	10789340	10830058	protein_coding
Pbk	ENSMUSG00000022033.9	85.2199	40.4344	334.504	3.02933	0.352445	8.59516	8.31453e-18	1.54673e-16	chr14	65805836	65817822	protein_coding
Il2rb	ENSMUSG00000068227.9	200.833	65.3682	666.487	3.34315	0.389002	8.59418	8.38602e-18	1.55879e-16	chr15	78479255	78495271	protein_coding
Ccr2	ENSMUSG00000049103.14	119.523	8.66337	547.783	5.97138	0.694963	8.59237	8.51925e-18	1.58229e-16	chr9	124101949	124113557	protein_coding
RP24-554B1.10	ENSMUSG00000100280.2	127.829	192.737	64.5302	-1.57688	0.18356	-8.59057	8.65423e-18	1.6058e-16	chr1	34468833	34473148	processed_transcript
Bcl9	ENSMUSG00000038256.15	888.44	962.067	326.467	-1.55776	0.181336	-8.5905	8.65954e-18	1.6058e-16	chr3	97203661	97297917	protein_coding
Cdca7	ENSMUSG00000055612.15	321.628	239.962	672.887	1.48411	0.172926	8.58236	9.29492e-18	1.72225e-16	chr2	72476158	72486893	protein_coding
Eif4a2	ENSMUSG00000022884.15	1936.83	2179.75	1174.3	-0.890839	0.103856	-8.57761	9.68661e-18	1.7934e-16	chr16	23107443	23114136	protein_coding
Taok2	ENSMUSG00000059981.12	1551.58	1581.34	1120.15	-0.498391	0.0581085	-8.57691	9.74569e-18	1.80291e-16	chr7	126865677	126884703	protein_coding
Tiam1	ENSMUSG00000002489.16	104.076	25.947	440.434	4.08893	0.477062	8.57109	1.02514e-17	1.89497e-16	chr16	89787110	90143769	protein_coding
Psmc6	ENSMUSG00000021832.8	455.826	403.298	629.728	0.640538	0.0747388	8.57035	1.03171e-17	1.9056e-16	chr14	45329787	45349705	protein_coding
Hmmr	ENSMUSG00000020330.16	179.606	133.884	609.774	2.1786	0.254235	8.56924	1.04169e-17	1.92252e-16	chr11	40701394	40733422	protein_coding
Zfp866	ENSMUSG00000043090.18	597.327	597.171	392.654	-0.600317	0.0700573	-8.56895	1.04432e-17	1.92586e-16	chr8	69761325	69791178	protein_coding
Tbxas1	ENSMUSG00000029925.13	25.2497	2.50838	117.988	5.51534	0.64375	8.56753	1.0573e-17	1.94826e-16	chr6	38875403	39084585	protein_coding
Adrbk2	ENSMUSG00000042249.11	371.225	930.058	277.496	-1.74378	0.203607	-8.56441	1.08629e-17	2.00009e-16	chr5	112910481	113015791	protein_coding
Rad9b	ENSMUSG00000038569.13	162.649	222.78	56.3386	-1.97817	0.231177	-8.55694	1.15901e-17	2.13231e-16	chr5	122323222	122354233	protein_coding
Frat2	ENSMUSG00000047604.3	63.2881	29.6216	136.885	2.20617	0.257829	8.55669	1.16151e-17	2.13355e-16	chr19	41845971	41848132	protein_coding
Pogk	ENSMUSG00000040596.15	109.947	51.9597	233.909	2.17302	0.253954	8.55676	1.1608e-17	2.13355e-16	chr1	166384621	166409863	protein_coding
Cd300e	ENSMUSG00000048498.7	31.9401	1.34818	150.205	6.67367	0.780066	8.55526	1.17604e-17	2.15691e-16	chr11	115051916	115062177	protein_coding
Sec23b	ENSMUSG00000027429.16	529.933	440.254	640.73	0.541356	0.0632777	8.55526	1.17608e-17	2.15691e-16	chr2	144556228	144590749	protein_coding
Brd8	ENSMUSG00000003778.14	1301.97	1380.6	1075.92	-0.357651	0.0418191	-8.55234	1.20621e-17	2.21044e-16	chr18	34598614	34624601	protein_coding
Rrm2b	ENSMUSG00000022292.16	422.011	403	230.96	-0.803335	0.0939496	-8.5507	1.22343e-17	2.24024e-16	chr15	37923951	37961318	protein_coding
RP23-158E1.3	ENSMUSG00000111662.1	57.8414	78.9928	16.3625	-2.28071	0.266799	-8.5484	1.24805e-17	2.28354e-16	chr9	55938251	55952409	transcribed_processed_pseudogene
Pcf11	ENSMUSG00000041328.16	1363.51	1384.53	909.535	-0.604697	0.0707596	-8.54579	1.27662e-17	2.33397e-16	chr7	92643542	92669934	protein_coding
Taf12	ENSMUSG00000028899.11	295.329	251.638	390.49	0.634236	0.0742397	8.54309	1.30676e-17	2.38721e-16	chr4	132274374	132295766	protein_coding
Pisd-ps2	ENSMUSG00000023795.16	134.888	159.285	76.2749	-1.05493	0.123524	-8.54031	1.33864e-17	2.44354e-16	chr17	3076577	3084183	transcribed_unprocessed_pseudogene
Eif6	ENSMUSG00000027613.15	381.296	322.993	517.601	0.678207	0.0794144	8.5401	1.3411e-17	2.44612e-16	chr2	155819831	155826925	protein_coding
Manf	ENSMUSG00000032575.16	320.017	270.582	410.031	0.595469	0.0697719	8.5345	1.40762e-17	2.56545e-16	chr9	106838311	106891979	protein_coding
Zfp36	ENSMUSG00000044786.6	870.432	931.113	531.318	-0.8049	0.094406	-8.52594	1.51575e-17	2.76036e-16	chr7	28376783	28380253	protein_coding
Ist1	ENSMUSG00000031729.6	1105.99	1140.59	832.337	-0.448386	0.0525958	-8.52513	1.52637e-17	2.77755e-16	chr8	109671324	109693260	protein_coding
Adgre1	ENSMUSG00000004730.14	113.793	53.8104	341.834	2.65175	0.311111	8.52349	1.54822e-17	2.81512e-16	chr17	57358685	57483529	protein_coding
RP23-337F12.2	ENSMUSG00000102235.1	29.1227	40.0747	4.60969	-3.15553	0.370275	-8.52213	1.56651e-17	2.84616e-16	chr1	79619521	79621034	TEC
Spc24	ENSMUSG00000074476.6	89.9882	69.3941	276.232	1.97717	0.232019	8.52159	1.57382e-17	2.85721e-16	chr9	21755441	21760303	protein_coding
Oxct1	ENSMUSG00000022186.14	503.45	424.103	786.198	0.887614	0.104179	8.52011	1.59399e-17	2.89159e-16	chr15	4026382	4155344	protein_coding
Myadm	ENSMUSG00000068566.12	442.019	184.204	754.89	2.0308	0.238436	8.51719	1.63475e-17	2.96323e-16	chr7	3289079	3300442	protein_coding
Ncapg	ENSMUSG00000015880.13	234.471	205.32	719.485	1.80163	0.211548	8.5164	1.64591e-17	2.98113e-16	chr5	45669918	45700546	protein_coding
Pfkm	ENSMUSG00000033065.14	142.146	103.712	466.403	2.16095	0.253804	8.51425	1.67673e-17	3.0346e-16	chr15	98092588	98132451	protein_coding
Usp53	ENSMUSG00000039701.11	187.604	167.669	54.4625	-1.62471	0.190832	-8.51383	1.68283e-17	3.04329e-16	chr3	122931492	122984510	protein_coding
Fchsd2	ENSMUSG00000030691.15	1675.77	1329.55	478.026	-1.47435	0.173175	-8.51363	1.68572e-17	3.04616e-16	chr7	101092862	101284405	protein_coding
Aurkb	ENSMUSG00000020897.12	273.178	264.65	653.014	1.29758	0.15252	8.50765	1.77499e-17	3.20499e-16	chr11	69045646	69051664	protein_coding
Cct6a	ENSMUSG00000029447.11	763.279	669.016	1049.46	0.64743	0.0761106	8.50643	1.79367e-17	3.23623e-16	chr5	129786997	129846371	processed_transcript
Dock7	ENSMUSG00000028556.15	53.7538	7.15485	243.445	5.03455	0.592006	8.50423	1.8281e-17	3.29579e-16	chr4	98936670	99120915	protein_coding
Zfp607	ENSMUSG00000020420.8	200.45	230.673	120.087	-0.94028	0.110607	-8.50112	1.8777e-17	3.38261e-16	chr7	27857526	27880825	protein_coding
Kifc5b	ENSMUSG00000024301.9	117.421	103.74	283.491	1.42971	0.168181	8.50099	1.87989e-17	3.38395e-16	chr17	26917090	26932579	protein_coding
Med22	ENSMUSG00000015776.12	287.075	243.102	469.036	0.945823	0.111381	8.49178	2.03505e-17	3.66043e-16	chr2	26905261	26910677	protein_coding
Mx1	ENSMUSG00000000386.15	240.591	406.833	66.9926	-2.59823	0.30608	-8.48871	2.08942e-17	3.75533e-16	chr16	97447034	97462907	protein_coding
Igkv14-100	ENSMUSG00000096515.5	82.332	100.44	9.37346	-3.46885	0.408682	-8.4879	2.10407e-17	3.77876e-16	chr6	68519011	68519477	IG_V_gene
Zbtb46	ENSMUSG00000027583.13	45.4061	14.1288	138.367	3.29568	0.388425	8.48472	2.16233e-17	3.8804e-16	chr2	181387761	181459426	protein_coding
Gins1	ENSMUSG00000027454.10	67.5482	39.0585	197.401	2.31747	0.273152	8.4842	2.17198e-17	3.89473e-16	chr2	150905399	150931280	protein_coding
Zkscan8	ENSMUSG00000063894.15	585.652	753.078	315.186	-1.25468	0.147932	-8.48141	2.22476e-17	3.98632e-16	chr13	21513221	21531120	protein_coding
Spc25	ENSMUSG00000005233.16	88.2455	53.9428	281.515	2.36987	0.279552	8.4774	2.3029e-17	4.12316e-16	chr2	69193894	69206194	protein_coding
Arfgap3	ENSMUSG00000054277.8	129.999	94.5723	234.983	1.29349	0.152641	8.47407	2.36963e-17	4.23939e-16	chr15	83299738	83350247	protein_coding
Nifk	ENSMUSG00000026377.12	347.783	312.698	551.317	0.820577	0.0968399	8.47354	2.38056e-17	4.25569e-16	chr1	118321838	118333822	protein_coding
Klhl23	ENSMUSG00000042155.3	42.4721	3.60267	202.002	5.78535	0.682954	8.47106	2.43166e-17	4.34371e-16	chr2	69821943	69836651	protein_coding
Ext1	ENSMUSG00000061731.9	108.537	68.4151	231.368	1.75983	0.207761	8.47045	2.44443e-17	4.36319e-16	chr15	53064037	53346159	protein_coding
Ngp	ENSMUSG00000032484.8	180.049	24.5841	765.915	4.94424	0.583792	8.46917	2.47143e-17	4.40762e-16	chr9	110419746	110423012	protein_coding
C6	ENSMUSG00000022181.16	29.7477	5.41498	139.484	4.66358	0.550658	8.46909	2.4731e-17	4.40762e-16	chr15	4727174	4814967	protein_coding
Larp4b	ENSMUSG00000033499.14	1256.77	1130.44	1567.59	0.470541	0.0555626	8.46866	2.48238e-17	4.42079e-16	chr13	9093880	9174451	protein_coding
Selenbp1	ENSMUSG00000068874.13	74.6296	62.1332	235.129	1.91	0.225588	8.46677	2.52297e-17	4.48966e-16	chr3	94933055	94944758	protein_coding
RP24-503L4.4	ENSMUSG00000106251.1	53.9998	60.5194	17.8621	-1.75131	0.206938	-8.46295	2.60687e-17	4.63543e-16	chr3	104826329	104827904	sense_intronic
Ankmy2	ENSMUSG00000036188.4	293.207	378.139	231.138	-0.71113	0.0840388	-8.46193	2.62998e-17	4.67296e-16	chr12	36157113	36197291	protein_coding
Wdr5b	ENSMUSG00000034379.9	244.02	287.334	136.133	-1.07265	0.126773	-8.46121	2.64624e-17	4.69828e-16	chr16	36041189	36043928	protein_coding
Nsd1	ENSMUSG00000021488.8	3581.67	3818.38	2312.04	-0.723109	0.0854669	-8.46069	2.65793e-17	4.71545e-16	chr13	55209781	55318325	protein_coding
Tfdp1	ENSMUSG00000038482.11	365.436	378.517	681.228	0.840779	0.0993804	8.46021	2.66896e-17	4.73143e-16	chr8	13338750	13378448	protein_coding
Psma5	ENSMUSG00000068749.9	151.487	132.571	252.675	0.932656	0.110243	8.45999	2.67389e-17	4.73658e-16	chr3	108256925	108279974	protein_coding
Wdr18	ENSMUSG00000035754.8	444.127	342.901	585.051	0.77915	0.0921017	8.45968	2.68119e-17	4.74592e-16	chr10	79960151	79970203	protein_coding
Tbl3	ENSMUSG00000040688.16	384.591	311.723	519.551	0.732382	0.0865942	8.45763	2.72866e-17	4.82628e-16	chr17	24697948	24707660	protein_coding
Cdk13	ENSMUSG00000041297.8	1771.35	1846.39	1035.55	-0.832702	0.0985221	-8.45194	2.86512e-17	5.06382e-16	chr13	17710314	17805097	protein_coding
St13	ENSMUSG00000022403.15	750.103	620.274	976.67	0.656891	0.0777253	8.45145	2.87709e-17	5.08112e-16	chr15	81363668	81400077	protein_coding
Hpgd	ENSMUSG00000031613.9	24.1348	3.71848	106.9	4.74571	0.561622	8.45002	2.91256e-17	5.13989e-16	chr8	56294584	56321043	protein_coding
RP23-359F12.1	ENSMUSG00000021185.16	233.004	445.477	96.3096	-2.2064	0.261132	-8.44938	2.92853e-17	5.16416e-16	chr12	100779056	100896981	protein_coding
Dctpp1	ENSMUSG00000042462.4	100.753	80.9633	224.286	1.46828	0.173785	8.44884	2.94223e-17	5.1844e-16	chr7	127256958	127260709	protein_coding
Gas2l1	ENSMUSG00000034201.13	29.4661	2.50838	127.387	5.62761	0.667052	8.43654	3.26861e-17	5.75517e-16	chr11	5054131	5065327	protein_coding
Lhpp	ENSMUSG00000030946.13	60.028	27.2569	203.546	2.88969	0.34257	8.43533	3.30274e-17	5.81088e-16	chr7	132610637	132706420	protein_coding
Sh3tc2	ENSMUSG00000045629.7	53.2252	0	264.552	10.3212	1.22401	8.43226	3.39046e-17	5.95624e-16	chr18	61953074	62015715	protein_coding
Rfx5	ENSMUSG00000005774.12	1170.28	1273.83	536.518	-1.2461	0.147777	-8.43231	3.389e-17	5.95624e-16	chr3	94954074	94961561	protein_coding
Cep135	ENSMUSG00000036403.15	494.611	466.973	311.649	-0.591751	0.0701796	-8.43195	3.39944e-17	5.96754e-16	chr5	76588697	76646466	protein_coding
Fmnl2	ENSMUSG00000036053.17	40.1199	6.0172	181.733	4.9282	0.584492	8.43161	3.40951e-17	5.98072e-16	chr2	52857859	53133804	protein_coding
Ankhd1	ENSMUSG00000024483.18	2366.37	2442.66	1573.54	-0.632597	0.0750553	-8.42841	3.50389e-17	6.14166e-16	chr18	36559986	36665917	protein_coding
Atox1	ENSMUSG00000018585.9	103.478	81.2853	179.146	1.12465	0.133473	8.42601	3.57661e-17	6.26151e-16	chr11	55446640	55461239	protein_coding
Bin1	ENSMUSG00000024381.15	994.109	1115.31	511.751	-1.12402	0.1334	-8.42597	3.57762e-17	6.26151e-16	chr18	32377216	32435736	protein_coding
Bub1b	ENSMUSG00000040084.9	336.648	283.845	965.433	1.76056	0.209016	8.4231	3.66656e-17	6.41237e-16	chr2	118598210	118641591	protein_coding
Dbf4	ENSMUSG00000002297.16	246.351	190.226	553.917	1.53667	0.182527	8.41883	3.80259e-17	6.64529e-16	chr5	8396972	8422716	protein_coding
Fgfrl1	ENSMUSG00000008090.14	35.3325	18.04	92.1125	2.42742	0.288342	8.41854	3.8122e-17	6.65711e-16	chr5	108692381	108706924	protein_coding
Cd3g	ENSMUSG00000002033.14	73.5016	13.5483	244.015	4.15242	0.493523	8.41383	3.96822e-17	6.92438e-16	chr9	44969571	44980431	protein_coding
Trim39	ENSMUSG00000045409.16	982.453	1083.02	522.608	-1.04915	0.124748	-8.41017	4.09431e-17	7.13907e-16	chr17	36258872	36272247	protein_coding
Tmed8	ENSMUSG00000034111.6	1298.87	1508.93	430.152	-1.80957	0.215255	-8.40665	4.21896e-17	7.35093e-16	chr12	87166236	87200454	protein_coding
Adipor1	ENSMUSG00000026457.14	833.011	736.652	1155.93	0.650762	0.0774179	8.40583	4.24828e-17	7.39099e-16	chr1	134415377	134433351	protein_coding
Cpsf7	ENSMUSG00000034820.3	1201.18	1261.25	809.019	-0.639717	0.0761035	-8.40588	4.24673e-17	7.39099e-16	chr19	10525243	10547735	protein_coding
Slc38a5	ENSMUSG00000031170.14	89.553	0.348031	446.306	10.1131	1.2036	8.40237	4.37543e-17	7.60654e-16	chrX	8271132	8280179	protein_coding
Ak6	ENSMUSG00000078941.9	344.356	286.749	531.269	0.894455	0.106461	8.40172	4.39999e-17	7.64354e-16	chr13	100650978	100666359	protein_coding
Stab2	ENSMUSG00000035459.18	23.061	3.71877	106.204	4.83973	0.576181	8.39968	4.47703e-17	7.7716e-16	chr10	86841197	87008025	protein_coding
RP24-347B12.1	ENSMUSG00000105742.1	111.374	115.369	40.6806	-1.50928	0.1797	-8.39889	4.50706e-17	7.81793e-16	chr5	122165596	122167937	TEC
Copb2	ENSMUSG00000032458.6	965.392	900.886	1202.23	0.418061	0.0497765	8.39875	4.5125e-17	7.82155e-16	chr9	98563720	98588382	protein_coding
Cd8a	ENSMUSG00000053977.13	82.1632	12.7961	281.985	4.45533	0.530514	8.39814	4.53616e-17	7.85673e-16	chr6	71373426	71379173	protein_coding
RP23-355G16.6	ENSMUSG00000089756.2	129.22	167.125	72.8259	-1.1941	0.142197	-8.39753	4.55982e-17	7.89186e-16	chr2	175918880	175931100	protein_coding
Apof	ENSMUSG00000047631.3	19.764	32.4064	1.44967	-4.41511	0.525832	-8.39643	4.60276e-17	7.96028e-16	chr10	128268670	128270153	protein_coding
Agap1	ENSMUSG00000055013.15	50.6048	2.97252	244.247	6.36187	0.757763	8.39559	4.6357e-17	8.01133e-16	chr1	89454805	89897617	protein_coding
Mrpl12	ENSMUSG00000039640.7	272.591	235.383	457.611	0.956966	0.114	8.39444	4.68114e-17	8.08387e-16	chr11	120484612	120489065	protein_coding
Mbtps2	ENSMUSG00000046873.18	395.837	430.746	275.084	-0.652755	0.0777826	-8.39204	4.77788e-17	8.24485e-16	chrX	157535370	157598715	protein_coding
AC090443.3	ENSMUSG00000008307.11	108.518	111.707	42.1344	-1.41312	0.168426	-8.39016	4.85499e-17	8.37173e-16	chr5	3571565	3584356	protein_coding
Akap8l	ENSMUSG00000002625.9	811.972	933.161	448.816	-1.05274	0.125474	-8.39005	4.85925e-17	8.37288e-16	chr17	32321424	32350581	protein_coding
Incenp	ENSMUSG00000024660.8	509.339	490.75	1041.52	1.08039	0.128799	8.38823	4.93505e-17	8.49724e-16	chr19	9872296	9899533	protein_coding
Traip	ENSMUSG00000032586.9	114.429	84.9015	282.695	1.7333	0.206652	8.3875	4.96586e-17	8.54399e-16	chr9	107950135	107972270	protein_coding
Smpdl3a	ENSMUSG00000019872.13	261.065	218.711	435.23	0.985136	0.117462	8.38682	4.99447e-17	8.5869e-16	chr10	57794334	57811830	protein_coding
Cd177	ENSMUSG00000052212.6	142.097	1.34818	697.198	8.92946	1.06492	8.38513	5.06699e-17	8.70517e-16	chr7	24743982	24760311	protein_coding
Dab2ip	ENSMUSG00000026883.17	91.1846	25.3442	268.908	3.3966	0.405124	8.3841	5.11159e-17	8.77533e-16	chr2	35558265	35730994	protein_coding
Mpzl3	ENSMUSG00000070305.10	108.697	132	51.3773	-1.36716	0.163129	-8.38085	5.25482e-17	9.01461e-16	chr9	45055185	45077436	protein_coding
Gzmb	ENSMUSG00000015437.5	79.1217	2.02227	378.843	7.46753	0.891059	8.38051	5.26984e-17	9.03373e-16	chr14	56258837	56262260	protein_coding
Eogt	ENSMUSG00000035245.12	192.855	211.674	94.9668	-1.15171	0.137447	-8.37929	5.32472e-17	9.12112e-16	chr6	97110023	97149182	protein_coding
S100pbp	ENSMUSG00000040928.15	682.263	749.908	477.318	-0.654063	0.0780637	-8.37858	5.35719e-17	9.17002e-16	chr4	129148004	129189727	protein_coding
Timm8a1	ENSMUSG00000048007.4	47.4628	30.7378	101.64	1.72302	0.205715	8.37578	5.486e-17	9.38362e-16	chrX	134537255	134541865	protein_coding
Kif22	ENSMUSG00000030677.8	208.958	160.18	667.087	2.04977	0.244774	8.37412	5.56399e-17	9.51007e-16	chr7	127027728	127042471	protein_coding
Lima1	ENSMUSG00000023022.14	35.3289	7.64125	138.829	4.16901	0.497902	8.37314	5.61017e-17	9.58199e-16	chr15	99778469	99875456	protein_coding
Mterf3	ENSMUSG00000021519.11	315.849	321.982	191.73	-0.7454	0.0890346	-8.37203	5.66348e-17	9.66598e-16	chr13	66906967	66933088	protein_coding
Gfm2	ENSMUSG00000021666.16	609.186	666.407	400.663	-0.731629	0.0873951	-8.37151	5.68844e-17	9.70148e-16	chr13	97137936	97181195	protein_coding
Senp7	ENSMUSG00000052917.15	782.419	789.712	389.848	-1.0179	0.121615	-8.36988	5.76787e-17	9.82978e-16	chr16	56048337	56190012	protein_coding
Knstrn	ENSMUSG00000027331.15	202.825	167.054	502.107	1.58324	0.189237	8.36642	5.93968e-17	1.01152e-15	chr2	118814002	118853957	protein_coding
RP23-464D14.5	ENSMUSG00000116895.1	181.588	200.754	106.865	-0.904269	0.10809	-8.36591	5.96539e-17	1.01516e-15	chr17	15010175	15022449	protein_coding
RP24-146B4.3	ENSMUSG00000102973.1	48.3973	33.8208	2.8945	-3.54078	0.423296	-8.36479	6.0224e-17	1.02412e-15	chr17	51745528	51748684	TEC
Rangrf	ENSMUSG00000032892.14	30.4049	19.08	80.3876	2.0873	0.249543	8.36451	6.03656e-17	1.02578e-15	chr11	68972483	68975185	protein_coding
Cd3e	ENSMUSG00000032093.7	99.7585	20.3654	285.633	3.80959	0.45555	8.36262	6.13394e-17	1.04157e-15	chr9	44998739	45009627	protein_coding
N4bp2l1	ENSMUSG00000041132.11	607.008	656.241	455.226	-0.527577	0.0630955	-8.36157	6.18919e-17	1.05018e-15	chr5	150571643	150597188	protein_coding
Atp10d	ENSMUSG00000046808.17	847.126	770.366	361.907	-1.08832	0.130168	-8.36084	6.22755e-17	1.05593e-15	chr5	72203328	72298775	polymorphic_pseudogene
Cenpl	ENSMUSG00000026708.16	112.586	101.389	256.55	1.32075	0.158038	8.35716	6.42469e-17	1.08856e-15	chr1	161070712	161086724	protein_coding
RP24-147G7.2	ENSMUSG00000103821.1	36.7953	52.806	12.1466	-2.09549	0.250746	-8.35704	6.43132e-17	1.0889e-15	chr1	59646199	59648071	TEC
Pax5	ENSMUSG00000014030.15	5070.6	5776.35	3530.96	-0.709718	0.0849485	-8.35469	6.56048e-17	1.10996e-15	chr4	44524756	44710487	protein_coding
Birc6	ENSMUSG00000024073.15	4262.39	4757.91	3015.49	-0.657434	0.0787163	-8.35194	6.71498e-17	1.13528e-15	chr17	74528294	74703356	protein_coding
Sclt1	ENSMUSG00000059834.12	237.105	273.676	151.197	-0.856005	0.102538	-8.34821	6.93049e-17	1.17087e-15	chr3	41626719	41742514	protein_coding
RP23-41J13.2	ENSMUSG00000105826.1	105.387	117.889	23.8812	-2.32689	0.278744	-8.34778	6.95603e-17	1.17348e-15	chr5	105495469	105497641	TEC
Cd244	ENSMUSG00000004709.14	97.5193	70.4434	237.955	1.75694	0.210467	8.34782	6.95353e-17	1.17348e-15	chr1	171559192	171609746	protein_coding
Bmpr1a	ENSMUSG00000021796.15	62.7112	3.59641	278.653	6.25047	0.748933	8.34584	7.07117e-17	1.19205e-15	chr14	34410733	34503341	protein_coding
Acaa2	ENSMUSG00000036880.9	255.798	215.519	458.906	1.08905	0.130519	8.34396	7.18459e-17	1.2103e-15	chr18	74779196	74806207	protein_coding
Brip1	ENSMUSG00000034329.16	112.769	88.6107	343.05	1.93625	0.23208	8.34304	7.24044e-17	1.21883e-15	chr11	86058137	86201193	protein_coding
Ptbp2	ENSMUSG00000028134.11	449.07	473.93	249.797	-0.920993	0.110407	-8.34178	7.31802e-17	1.231e-15	chr3	119718741	119784466	protein_coding
Slc25a53	ENSMUSG00000044348.14	489.235	584.317	245.824	-1.24546	0.14941	-8.33591	7.69043e-17	1.29271e-15	chrX	136981115	137038302	protein_coding
Tbc1d8	ENSMUSG00000003134.10	60.5031	11.3877	264.991	4.50551	0.54055	8.33505	7.74673e-17	1.30124e-15	chr1	39371491	39478755	protein_coding
Il1rl1	ENSMUSG00000026069.15	45.5748	1.02212	221.669	7.6515	0.918115	8.33392	7.82062e-17	1.31271e-15	chr1	40429569	40465415	protein_coding
Wfdc17	ENSMUSG00000069792.5	35.4701	1.85626	122.674	6.04847	0.72631	8.32767	8.24464e-17	1.38289e-15	chr11	83703990	83706268	protein_coding
RP24-220H23.2	ENSMUSG00000111067.1	20.3458	37.7766	5.62967	-2.73782	0.328788	-8.32701	8.29085e-17	1.38964e-15	chr10	19873006	19874447	TEC
Plekhn1	ENSMUSG00000078485.3	859.113	1083	406.539	-1.4123	0.169652	-8.3247	8.45461e-17	1.41607e-15	chr4	156221455	156234857	protein_coding
Helz	ENSMUSG00000020721.16	1330.36	1400.31	998.638	-0.490502	0.0589239	-8.32433	8.48069e-17	1.41942e-15	chr11	107547929	107693826	protein_coding
Snapc4	ENSMUSG00000036281.13	716.899	675.394	427.097	-0.659332	0.0792293	-8.32182	8.66231e-17	1.44878e-15	chr2	26362764	26380653	protein_coding
Prim2	ENSMUSG00000026134.11	205.915	171.945	470.053	1.4422	0.17331	8.32152	8.68437e-17	1.45143e-15	chr1	33453809	33669795	protein_coding
RP24-342G5.3	ENSMUSG00000114190.1	64.7306	79.87	20.5201	-1.97422	0.237257	-8.32101	8.72139e-17	1.45658e-15	chr12	99569739	99571414	TEC
Tnfrsf19	ENSMUSG00000060548.13	133.999	13.3321	612.096	5.51153	0.662412	8.3204	8.7667e-17	1.4631e-15	chr14	60963874	61046490	protein_coding
Psmc2	ENSMUSG00000028932.7	475.17	419.748	643.422	0.61534	0.0740007	8.31533	9.14994e-17	1.52597e-15	chr5	21785282	21803787	protein_coding
Ndufb9	ENSMUSG00000022354.4	218.092	197.174	351.788	0.837109	0.100681	8.31447	9.21635e-17	1.53595e-15	chr15	58933755	58939488	protein_coding
Pi4k2b	ENSMUSG00000029186.12	105.719	61.8237	216.588	1.80837	0.21751	8.31396	9.25618e-17	1.54149e-15	chr5	52741573	52769340	protein_coding
Asb2	ENSMUSG00000021200.14	398.595	799.311	277.3	-1.52752	0.183739	-8.31351	9.29108e-17	1.5462e-15	chr12	103321141	103356001	protein_coding
Celsr1	ENSMUSG00000016028.10	111.995	22.1677	425.581	4.25134	0.51142	8.31282	9.34578e-17	1.55419e-15	chr15	85898928	86033777	protein_coding
Sec16a	ENSMUSG00000026924.17	1913.26	1961.47	1149.68	-0.76971	0.0926021	-8.31201	9.40919e-17	1.56363e-15	chr2	26409430	26445216	protein_coding
Crlf3	ENSMUSG00000017561.16	991.018	972.663	639.088	-0.604955	0.072804	-8.30936	9.62156e-17	1.59778e-15	chr11	80046492	80080991	protein_coding
Siva1	ENSMUSG00000064326.13	97.7557	72.311	200.724	1.45666	0.175394	8.30506	9.97669e-17	1.65558e-15	chr12	112644678	112649149	protein_coding
Aimp2	ENSMUSG00000029610.13	202.764	172.215	314.001	0.870785	0.104864	8.30391	1.00737e-16	1.67048e-15	chr5	143902703	143909847	protein_coding
Tmc4	ENSMUSG00000019734.16	161.907	169.349	68.1958	-1.29996	0.156668	-8.29756	1.06275e-16	1.76107e-15	chr7	3665789	3677553	protein_coding
RP23-118K10.7	ENSMUSG00000052414.9	287.059	294.82	182.603	-0.688836	0.083029	-8.29633	1.0738e-16	1.77812e-15	chr15	102523842	102625067	protein_coding
Tinagl1	ENSMUSG00000028776.14	50.6139	0	252.41	10.2532	1.23597	8.2957	1.07951e-16	1.78632e-15	chr4	130164453	130175122	protein_coding
Ctsa	ENSMUSG00000017760.16	1170.85	1257.38	899.353	-0.480379	0.0579415	-8.29075	1.12532e-16	1.86081e-15	chr2	164832872	164841032	protein_coding
Kdm3b	ENSMUSG00000038773.11	2040.54	2147.37	1286.29	-0.73802	0.0890267	-8.28987	1.13373e-16	1.87338e-15	chr18	34777046	34838660	protein_coding
Neurl3	ENSMUSG00000047180.8	912.382	736.409	297.818	-1.30626	0.157584	-8.28928	1.13933e-16	1.88131e-15	chr1	36264596	36274679	protein_coding
Ralgps2	ENSMUSG00000026594.14	3383.85	3741.66	1192.85	-1.64868	0.198899	-8.28903	1.14176e-16	1.88398e-15	chr1	156804165	156939626	protein_coding
Tmed3	ENSMUSG00000032353.9	200.699	177.565	322.877	0.854142	0.103055	8.28826	1.14921e-16	1.89493e-15	chr9	89699205	89705068	protein_coding
Ndc80	ENSMUSG00000024056.9	157.969	116.456	365.263	1.64164	0.198098	8.28702	1.1612e-16	1.91335e-15	chr17	71496099	71526857	protein_coding
Prps1	ENSMUSG00000031432.3	274.303	213.899	469.543	1.13439	0.136897	8.28644	1.16693e-16	1.92145e-15	chrX	140456612	140476140	protein_coding
Lef1	ENSMUSG00000027985.14	161.415	20.6912	468.027	4.49215	0.54213	8.28611	1.17014e-16	1.92537e-15	chr3	131110470	131224356	protein_coding
RP24-282D16.9	ENSMUSG00000103133.1	56.562	71.146	14.1446	-2.32481	0.280582	-8.28568	1.17432e-16	1.9309e-15	chr9	72355074	72356633	TEC
Clcn2	ENSMUSG00000022843.17	114.507	77.7705	235.569	1.59464	0.192479	8.28477	1.18337e-16	1.94441e-15	chr16	20702963	20717746	protein_coding
Chac2	ENSMUSG00000020309.6	45.2072	36.0806	103.301	1.51005	0.182297	8.28349	1.19619e-16	1.96409e-15	chr11	30976706	30986350	protein_coding
Slc35g1	ENSMUSG00000044026.2	40.2039	24.4382	139.817	2.50431	0.302347	8.28287	1.20241e-16	1.97292e-15	chr19	38395979	38405607	protein_coding
Prkdc	ENSMUSG00000022672.8	1171.72	1434.71	637.565	-1.16938	0.141204	-8.28144	1.21692e-16	1.99532e-15	chr16	15637865	15842235	protein_coding
Gstm5	ENSMUSG00000004032.10	39.9194	1.1602	196.404	7.45774	0.901171	8.27561	1.27796e-16	2.09393e-15	chr3	107895820	107898686	protein_coding
Mettl9	ENSMUSG00000030876.7	177.054	136.12	389.751	1.51456	0.183062	8.27351	1.30075e-16	2.12978e-15	chr7	121034444	121078329	protein_coding
Ptgs1	ENSMUSG00000047250.13	44.9049	3.71848	214.192	5.77441	0.69801	8.27267	1.30988e-16	2.14324e-15	chr2	36230425	36252272	protein_coding
Galc	ENSMUSG00000021003.10	42.9229	12.62	129.894	3.32425	0.401972	8.26986	1.34114e-16	2.19285e-15	chr12	98202293	98259459	protein_coding
Usp11	ENSMUSG00000031066.10	740.367	910.474	372.104	-1.29002	0.156016	-8.26851	1.35644e-16	2.2163e-15	chrX	20703905	20720539	protein_coding
Iigp1	ENSMUSG00000054072.11	160.584	3.34281	713.675	7.80257	0.943704	8.26803	1.36194e-16	2.22373e-15	chr18	60376028	60392627	protein_coding
Prmt5	ENSMUSG00000023110.12	550.563	475.469	844.394	0.824619	0.0997507	8.2668	1.37598e-16	2.24509e-15	chr14	54507186	54517525	protein_coding
Ube2r2	ENSMUSG00000036241.3	750.905	999.132	692.091	-0.527549	0.0638206	-8.26613	1.38377e-16	2.25622e-15	chr4	41135742	41193380	protein_coding
F13a1	ENSMUSG00000039109.16	102.523	3.55247	494.498	7.09394	0.858429	8.26386	1.41038e-16	2.29801e-15	chr13	36867177	37050244	protein_coding
Pcx	ENSMUSG00000024892.16	85.4065	57.6464	196.23	1.75657	0.212628	8.26125	1.44161e-16	2.34564e-15	chr19	4510471	4621752	protein_coding
Fpgs	ENSMUSG00000009566.12	258.216	195.06	421.058	1.10973	0.134328	8.26132	1.44068e-16	2.34564e-15	chr2	32682608	32704145	protein_coding
Hyal2	ENSMUSG00000010047.12	87.026	69.8634	165.101	1.24298	0.150501	8.2589	1.47025e-16	2.39056e-15	chr9	107567944	107572779	protein_coding
Snca	ENSMUSG00000025889.13	82.86	0.464137	413.415	10.0026	1.21137	8.25726	1.49061e-16	2.42197e-15	chr6	60731574	60829855	protein_coding
Slc45a3	ENSMUSG00000026435.15	22.5789	4.11671	102.868	4.56435	0.552883	8.25555	1.51206e-16	2.45512e-15	chr1	131962966	131982969	protein_coding
Zfp366	ENSMUSG00000050919.9	25.0956	5.4809	104.963	4.24675	0.514477	8.25449	1.52547e-16	2.47518e-15	chr13	99184822	99250656	protein_coding
Clk4	ENSMUSG00000020385.16	986.149	1090.32	584.086	-0.899237	0.10896	-8.25289	1.54608e-16	2.50689e-15	chr11	51261729	51281766	protein_coding
Zmym3	ENSMUSG00000031310.16	664.316	757.627	395.389	-0.94043	0.113962	-8.25213	1.55599e-16	2.5212e-15	chrX	101404383	101420849	protein_coding
Tmx1	ENSMUSG00000021072.12	370.789	320.768	515.52	0.684103	0.0829274	8.24941	1.59173e-16	2.57732e-15	chr12	70453094	70468040	protein_coding
Mycbp2	ENSMUSG00000033004.15	5340.6	6590.48	2823.68	-1.22258	0.148211	-8.24888	1.59888e-16	2.58711e-15	chr14	103113410	103346814	protein_coding
Rftn2	ENSMUSG00000025978.14	153.38	129.382	44.1085	-1.55122	0.188056	-8.24868	1.6015e-16	2.58955e-15	chr1	55170158	55226782	protein_coding
Acox3	ENSMUSG00000029098.17	1613.92	2005.72	918.44	-1.12583	0.136491	-8.24834	1.60607e-16	2.59336e-15	chr5	35583039	35615352	protein_coding
Tomm40	ENSMUSG00000002984.17	421.518	362.617	584.267	0.686482	0.0832262	8.24839	1.60542e-16	2.59336e-15	chr7	19701312	19715438	protein_coding
Cdkn2c	ENSMUSG00000028551.14	168.704	136.973	451.715	1.71895	0.208413	8.2478	1.61333e-16	2.60328e-15	chr4	109660875	109667189	protein_coding
Eya1	ENSMUSG00000025932.14	40.0621	39.1645	5.72764	-2.73863	0.332052	-8.24758	1.61633e-16	2.60632e-15	chr1	14168953	14310235	protein_coding
Xpnpep1	ENSMUSG00000025027.17	408.788	333.404	673.28	1.01131	0.122643	8.24598	1.63814e-16	2.63966e-15	chr19	52943416	53040214	protein_coding
Acp2	ENSMUSG00000002103.15	163.593	127.007	364.474	1.51421	0.183665	8.24442	1.6597e-16	2.67256e-15	chr2	91202884	91214098	protein_coding
Rnf10	ENSMUSG00000041740.16	1091.41	1032.47	1464.11	0.50166	0.0608581	8.2431	1.67805e-16	2.70025e-15	chr5	115241411	115272898	protein_coding
Nop9	ENSMUSG00000019297.9	358.197	296.58	545.748	0.873021	0.105935	8.24108	1.7066e-16	2.74431e-15	chr14	55745692	55755500	protein_coding
Clu	ENSMUSG00000022037.15	26.2172	3.57473	123.659	5.1809	0.628685	8.24084	1.71001e-16	2.7479e-15	chr14	65968482	65981547	protein_coding
Fam129b	ENSMUSG00000026796.16	49.4106	17.4331	167.692	3.24109	0.393303	8.24071	1.71197e-16	2.74915e-15	chr2	32876113	32925254	protein_coding
Sirpb1a	ENSMUSG00000095788.6	34.0271	1.9504	158.441	6.40216	0.777698	8.23218	1.8383e-16	2.94999e-15	chr3	15371652	15426520	protein_coding
Kcnk6	ENSMUSG00000046410.10	69.7149	44.2701	167.732	1.90758	0.231902	8.22581	1.93879e-16	3.10911e-15	chr7	29221925	29232515	protein_coding
F5	ENSMUSG00000026579.8	60.0325	2.48641	276.439	6.76105	0.822215	8.22297	1.98526e-16	3.18145e-15	chr1	164151837	164220277	protein_coding
Fhdc1	ENSMUSG00000041842.15	75.2883	0.790197	368.062	8.9488	1.08833	8.22249	1.99329e-16	3.19213e-15	chr3	84442197	84480429	protein_coding
Parp12	ENSMUSG00000038507.6	65.7835	16.555	267.838	3.99566	0.485986	8.22177	2.00525e-16	3.20909e-15	chr6	39086409	39118349	protein_coding
Zfp703	ENSMUSG00000085795.8	147.892	89.937	369.484	2.03954	0.248087	8.22105	2.01729e-16	3.22615e-15	chr8	26977324	26981461	protein_coding
Rabggta	ENSMUSG00000040472.15	444.174	449.979	247.386	-0.858182	0.10442	-8.21856	2.05966e-16	3.29164e-15	chr14	55715415	55722263	protein_coding
RP23-278E1.2	ENSMUSG00000025936.15	43.422	81.5054	12.1101	-2.75542	0.335362	-8.21624	2.09981e-16	3.35353e-15	chr1	21285245	21298312	transcribed_unprocessed_pseudogene
Ms4a6c	ENSMUSG00000079419.4	121.578	53.8567	353.027	2.71651	0.330641	8.21587	2.10624e-16	3.36149e-15	chr19	11469365	11482192	protein_coding
Pkd1	ENSMUSG00000032855.6	2474.12	3194.92	794.696	-2.00666	0.244433	-8.20947	2.22171e-16	3.54337e-15	chr17	24549833	24596508	protein_coding
AC155937.10	ENSMUSG00000113262.1	198.442	155.48	284.386	0.873445	0.106432	8.20661	2.27519e-16	3.62618e-15	chr10	81384465	81391560	protein_coding
Cd320	ENSMUSG00000002308.15	41.9048	20.7542	90.3711	2.12157	0.258592	8.20432	2.31904e-16	3.69354e-15	chr17	33843090	33849774	protein_coding
2022-03-07	ENSMUSG00000026977.17	1035.04	1069.98	640.943	-0.738477	0.0900671	-8.19919	2.4201e-16	3.85187e-15	chr2	60209886	60250676	protein_coding
Mphosph10	ENSMUSG00000030521.11	374.957	306.428	494.686	0.690908	0.0842707	8.19867	2.43055e-16	3.86589e-15	chr7	64376526	64392268	protein_coding
Ap1s1	ENSMUSG00000004849.14	204.077	181.664	418.069	1.19798	0.14616	8.19633	2.4784e-16	3.9393e-15	chr5	137034992	137046135	protein_coding
Comt	ENSMUSG00000000326.13	268.737	261.171	476.576	0.869387	0.106093	8.19455	2.51525e-16	3.99515e-15	chr16	18406885	18426852	protein_coding
Ccnd3	ENSMUSG00000034165.16	877.575	612.047	1417.92	1.20943	0.147638	8.19183	2.57292e-16	4.08398e-15	chr17	47505050	47599691	protein_coding
Wdr46	ENSMUSG00000024312.9	406.806	354.552	544.898	0.616309	0.0752532	8.18981	2.61638e-16	4.15014e-15	chr17	33940659	33949695	protein_coding
Gtf2e2	ENSMUSG00000031585.13	154.824	124.188	248.476	0.980119	0.119679	8.18956	2.6218e-16	4.15592e-15	chr8	33731832	33777173	protein_coding
Psmd5	ENSMUSG00000026869.12	360.769	322.616	483.065	0.577598	0.0705312	8.18925	2.62859e-16	4.16386e-15	chr2	34849733	34874968	protein_coding
Rgag4	ENSMUSG00000049191.12	44.9009	8.87361	141.441	3.99272	0.487671	8.18732	2.67115e-16	4.22841e-15	chrX	102066543	102071304	protein_coding
Col14a1	ENSMUSG00000022371.16	19.9761	4.99508	86.1741	4.14551	0.506342	8.18717	2.67434e-16	4.2306e-15	chr15	55307749	55520803	protein_coding
RP23-326H18.1	ENSMUSG00000105112.1	17.0444	34.0637	0.90757	-5.2545	0.642372	-8.17984	2.84227e-16	4.49321e-15	chr5	110978664	110979217	TEC
Hp	ENSMUSG00000031722.10	92.6802	4.06651	442.54	6.71363	0.820775	8.17962	2.84734e-16	4.49817e-15	chr8	109575127	109579172	protein_coding
Acad10	ENSMUSG00000029456.12	204.523	285.56	106.381	-1.42172	0.17383	-8.17878	2.86725e-16	4.52657e-15	chr5	121621025	121660514	protein_coding
Gins2	ENSMUSG00000031821.11	97.3014	63.0891	276.785	2.12054	0.259277	8.17865	2.87044e-16	4.52855e-15	chr8	120578632	120589304	protein_coding
RP23-235E15.5	ENSMUSG00000105572.1	49.5989	55.2758	11.6993	-2.24401	0.274453	-8.1763	2.92688e-16	4.61139e-15	chr3	119727747	119729790	TEC
Paxbp1	ENSMUSG00000022974.12	810.208	857.107	546.992	-0.64714	0.0791482	-8.1763	2.9269e-16	4.61139e-15	chr16	91014036	91044543	protein_coding
Dgkq	ENSMUSG00000004815.12	436.116	454.422	238.775	-0.931359	0.113924	-8.17527	2.95207e-16	4.64792e-15	chr5	108646692	108669672	protein_coding
Mmp9	ENSMUSG00000017737.2	164.239	8.50928	781.585	6.49388	0.794652	8.17198	3.03361e-16	4.77309e-15	chr2	164940779	164955850	protein_coding
Cdca4	ENSMUSG00000047832.9	430.847	382.367	551.723	0.525099	0.0642577	8.17177	3.03909e-16	4.77849e-15	chr12	112820228	112829423	protein_coding
Nrp1	ENSMUSG00000025810.9	46.0785	7.41528	191.758	4.66299	0.570658	8.17124	3.05227e-16	4.78639e-15	chr8	128358603	128503363	protein_coding
Dhcr24	ENSMUSG00000034926.3	238.403	92.6597	526.2	2.50713	0.30682	8.17136	3.04938e-16	4.78639e-15	chr4	106561037	106589113	protein_coding
Dnah8	ENSMUSG00000033826.9	261.192	82.4826	375.487	2.18023	0.266813	8.17138	3.04893e-16	4.78639e-15	chr17	30624353	30875264	protein_coding
Timeless	ENSMUSG00000039994.15	381.353	310.78	703.094	1.17333	0.143593	8.17124	3.05231e-16	4.78639e-15	chr10	128232064	128252941	protein_coding
Ap2a2	ENSMUSG00000002957.11	710.93	606.266	1014.8	0.741993	0.0908158	8.17031	3.07603e-16	4.81887e-15	chr7	141562172	141633011	protein_coding
Agap3	ENSMUSG00000023353.14	341.346	275.225	418.86	0.598391	0.0732401	8.17026	3.07715e-16	4.81887e-15	chr5	24452176	24502047	protein_coding
Srsf11	ENSMUSG00000055436.18	1704.48	1894.35	1297.49	-0.543548	0.0665345	-8.16941	3.09893e-16	4.84974e-15	chr3	158010472	158036639	protein_coding
RP23-450O11.4	ENSMUSG00000022543.9	49.397	91.9118	16.225	-2.49338	0.305382	-8.16478	3.2202e-16	5.03614e-15	chr16	4964288	4978962	transcribed_unitary_pseudogene
Hsh2d	ENSMUSG00000062007.13	363.409	359.331	207.986	-0.785056	0.096163	-8.16381	3.24629e-16	5.07354e-15	chr8	72189637	72201527	protein_coding
Gabbr1	ENSMUSG00000024462.17	645.657	451.962	162.004	-1.48397	0.181824	-8.16158	3.3068e-16	5.16466e-15	chr17	37045965	37075067	protein_coding
Fam65b	ENSMUSG00000036006.19	2386.13	2072.33	1380.69	-0.584718	0.0716978	-8.15531	3.48274e-16	5.43582e-15	chr13	24582188	24733816	protein_coding
Runx2	ENSMUSG00000039153.16	43.0089	4.45878	185.744	5.38242	0.66001	8.15507	3.48984e-16	5.44327e-15	chr17	44495986	44814797	protein_coding
Rad51	ENSMUSG00000027323.10	147.998	124.783	400.892	1.67479	0.205398	8.15388	3.52433e-16	5.4934e-15	chr2	119112792	119147445	protein_coding
Vps39	ENSMUSG00000027291.15	865.865	919.129	638.711	-0.523835	0.0642789	-8.14942	3.65682e-16	5.69611e-15	chr2	120316460	120353137	protein_coding
Mppe1	ENSMUSG00000062526.3	464.878	510.524	290.183	-0.809436	0.0993359	-8.14847	3.68547e-16	5.7369e-15	chr18	67225529	67245830	protein_coding
Snapc3	ENSMUSG00000028483.13	483.689	528.891	215.249	-1.29599	0.159053	-8.1482	3.69371e-16	5.74591e-15	chr4	83417723	83467676	protein_coding
Sfi1	ENSMUSG00000023764.18	887.077	1032.28	334.316	-1.62484	0.199454	-8.14645	3.7475e-16	5.82571e-15	chr11	3131849	3193463	protein_coding
Aire	ENSMUSG00000000731.15	34.0902	35.7106	1.4836	-4.5691	0.56099	-8.14472	3.80152e-16	5.90576e-15	chr10	78030021	78043610	protein_coding
Chtf18	ENSMUSG00000019214.13	157.558	128.269	352.61	1.44446	0.177482	8.13858	3.99935e-16	6.20895e-15	chr17	25718925	25727419	protein_coding
Sec31b	ENSMUSG00000051984.13	71.5417	86.4163	30.0047	-1.50589	0.185212	-8.13064	4.27036e-16	6.62529e-15	chr19	44516956	44545864	protein_coding
Tubb4b-ps1	ENSMUSG00000095159.2	212.395	181.702	310.284	0.764927	0.0940939	8.1294	4.31415e-16	6.6888e-15	chr5	7179364	7180700	processed_pseudogene
Tmpo	ENSMUSG00000019961.17	1484.34	1330.32	1898.6	0.511635	0.06294	8.12894	4.33066e-16	6.70994e-15	chr10	91147570	91181315	protein_coding
Pus10	ENSMUSG00000020280.12	302.389	263.715	507.831	0.942084	0.115971	8.12342	4.53208e-16	7.01736e-15	chr11	23665673	23732876	protein_coding
Pla2g4c	ENSMUSG00000033847.15	49.5322	7.2935	221.05	4.94214	0.608513	8.12166	4.59841e-16	7.11064e-15	chr7	13324654	13360672	protein_coding
Zmym5	ENSMUSG00000040123.17	914.427	888.3	459.126	-0.95163	0.117172	-8.12167	4.59805e-16	7.11064e-15	chr14	56790584	56811716	protein_coding
Arhgef40	ENSMUSG00000004562.16	29.5191	1.69621	141.119	6.27305	0.772509	8.12036	4.64787e-16	7.18238e-15	chr14	51984718	52006251	protein_coding
Srrm2	ENSMUSG00000039218.16	6122.52	6946.35	4317.92	-0.685269	0.0844085	-8.11848	4.72044e-16	7.28487e-15	chr17	23790661	23824741	protein_coding
Usp39	ENSMUSG00000056305.4	431.105	366.785	586.3	0.677202	0.0834145	8.11852	4.71908e-16	7.28487e-15	chr6	72318677	72345184	protein_coding
Hspd1	ENSMUSG00000025980.14	823.441	770.19	1132.72	0.559226	0.0688877	8.11793	4.74195e-16	7.31324e-15	chr1	55077834	55088243	protein_coding
Suv39h2	ENSMUSG00000026646.16	43.6551	20.312	138.705	2.76979	0.341381	8.11349	4.91858e-16	7.58064e-15	chr2	3455814	3475031	protein_coding
Rps27l	ENSMUSG00000036781.13	100.01	80.8478	182.564	1.18087	0.145572	8.1119	4.98325e-16	7.67526e-15	chr9	66946085	66949516	protein_coding
Psmd3	ENSMUSG00000017221.14	823.237	737.987	1072.56	0.538041	0.0663571	8.10828	5.13432e-16	7.90272e-15	chr11	98682553	98695979	protein_coding
Cenpk	ENSMUSG00000021714.15	39.3287	18.2108	140.06	2.91639	0.359826	8.10499	5.27487e-16	8.11371e-15	chr13	104228610	104252392	protein_coding
Ighv8-8	ENSMUSG00000104452.1	90.9186	103.794	14.4927	-2.8644	0.35346	-8.10391	5.32222e-16	8.18116e-15	chr12	115294061	115294504	IG_V_gene
Vkorc1l1	ENSMUSG00000066735.8	314.755	280.523	503.687	0.846798	0.104502	8.10318	5.35419e-16	8.22489e-15	chr5	129941969	129986692	protein_coding
Klhl26	ENSMUSG00000055707.13	184.02	218.752	118.313	-0.886564	0.10942	-8.1024	5.38853e-16	8.2722e-15	chr8	70450218	70476968	protein_coding
Nup133	ENSMUSG00000039509.8	438.49	357.495	622.141	0.795511	0.0981871	8.10199	5.40682e-16	8.29484e-15	chr8	123897122	123949265	protein_coding
Nqo1	ENSMUSG00000003849.8	25.5717	2.27645	118.657	5.72937	0.707342	8.09986	5.50239e-16	8.43592e-15	chr8	107388224	107403206	protein_coding
Tns1	ENSMUSG00000055322.15	189.707	108.564	709.562	2.70552	0.334128	8.09725	5.62144e-16	8.61278e-15	chr1	73910230	74124449	protein_coding
AC121847.1	ENSMUSG00000074342.3	556.579	1264.56	150.649	-3.06757	0.378882	-8.09637	5.66238e-16	8.66982e-15	chr3	105924357	105932664	protein_coding
Prdx5	ENSMUSG00000024953.16	369.041	302.643	533.355	0.816546	0.100864	8.09548	5.70376e-16	8.72746e-15	chr19	6906696	6910106	protein_coding
Mylk3	ENSMUSG00000031698.14	43.1574	1.13823	213.748	7.58169	0.936842	8.09282	5.83009e-16	8.91492e-15	chr8	85324302	85386345	protein_coding
Aco1	ENSMUSG00000028405.9	365.336	318.173	560.037	0.811966	0.100349	8.09143	5.89696e-16	9.01129e-15	chr4	40143080	40198338	protein_coding
Fam107b	ENSMUSG00000026655.15	1211.16	949.858	1296.49	0.448413	0.0554255	8.09037	5.94833e-16	9.08383e-15	chr2	3570487	3782142	protein_coding
Nup93	ENSMUSG00000032939.14	473.308	413.621	630.01	0.608243	0.0751872	8.08972	5.98034e-16	9.12676e-15	chr8	94214563	94317227	protein_coding
Nab1	ENSMUSG00000002881.14	757.08	973.519	555.107	-0.80746	0.0998169	-8.08942	5.99503e-16	9.1432e-15	chr1	52457293	52500679	protein_coding
Fam132b	ENSMUSG00000047443.14	61.4755	0	305.247	10.527	1.30191	8.08585	6.17299e-16	9.40848e-15	chr1	91366429	91374217	protein_coding
Asf1b	ENSMUSG00000005470.8	175.584	138.543	462.236	1.73336	0.214379	8.08552	6.19002e-16	9.42828e-15	chr8	83955506	83970197	protein_coding
Vamp5	ENSMUSG00000073002.9	110.957	72.7594	217.409	1.56942	0.194132	8.08429	6.25276e-16	9.51764e-15	chr6	72368793	72380468	protein_coding
Cdc45	ENSMUSG00000000028.15	141.689	116.972	395.175	1.74536	0.215973	8.08136	6.40484e-16	9.74278e-15	chr16	18780446	18811987	protein_coding
Lcn2	ENSMUSG00000026822.14	104.359	8.08909	489.705	5.88205	0.728098	8.07866	6.54831e-16	9.95455e-15	chr2	32384632	32388252	protein_coding
Syvn1	ENSMUSG00000024807.17	1748.65	1926.42	1226.08	-0.650475	0.0805217	-8.07826	6.56963e-16	9.98045e-15	chr19	6046575	6053712	protein_coding
Kctd20	ENSMUSG00000005936.18	868.331	769.552	1066.82	0.472074	0.0584557	8.07576	6.7058e-16	1.01807e-14	chr17	28951949	28969549	protein_coding
Fcna	ENSMUSG00000026938.10	59.1336	9.9014	268.979	4.72329	0.584938	8.07486	6.75556e-16	1.02496e-14	chr2	25624665	25628030	protein_coding
RP23-19E7.4	ENSMUSG00000116946.1	28.8002	53.2256	14.0324	-1.91782	0.237509	-8.07471	6.76353e-16	1.0255e-14	chr16	31233589	31248313	lincRNA
Fbxl20	ENSMUSG00000020883.18	1216.28	1428.95	716.57	-0.994862	0.123223	-8.0737	6.82022e-16	1.03343e-14	chr11	98082555	98150403	protein_coding
Rad54l	ENSMUSG00000028702.15	181.355	161.258	500.458	1.62571	0.201363	8.07354	6.82909e-16	1.0341e-14	chr4	116094263	116123690	protein_coding
Bank1	ENSMUSG00000037922.13	2211.03	2556.22	889.452	-1.52202	0.188545	-8.07242	6.89184e-16	1.04293e-14	chr3	136053362	136326066	protein_coding
Dnhd1	ENSMUSG00000030882.19	336.547	459.233	106.079	-2.11387	0.261868	-8.07227	6.90029e-16	1.04321e-14	chr7	105650826	105721799	protein_coding
Nudt9	ENSMUSG00000029310.13	281.156	240.478	449.836	0.90226	0.111773	8.07223	6.90265e-16	1.04321e-14	chr5	104046305	104065379	protein_coding
Bcl2l13	ENSMUSG00000009112.4	619.478	504.179	955.203	0.919751	0.113963	8.07059	6.99584e-16	1.05661e-14	chr6	120836211	120892842	protein_coding
Ifi203-ps	ENSMUSG00000090222.2	215.197	259.046	93.4232	-1.46303	0.181331	-8.06825	7.13138e-16	1.07639e-14	chr1	173776528	173798270	unprocessed_pseudogene
Snord17	ENSMUSG00000077714.1	55.714	57.3652	9.70528	-2.57917	0.319706	-8.06732	7.18579e-16	1.0839e-14	chr2	144265978	144266216	snoRNA
Rqcd1	ENSMUSG00000026174.9	506.926	443.093	764.637	0.783793	0.0971667	8.06648	7.23568e-16	1.09072e-14	chr1	74506057	74530842	protein_coding
Tmem164	ENSMUSG00000047045.17	482.774	358.557	875.474	1.28696	0.159771	8.05504	7.9455e-16	1.19695e-14	chrX	142681405	142843494	protein_coding
Ckap2	ENSMUSG00000037725.8	95.2625	62.1979	329.722	2.39197	0.296984	8.05419	8.0005e-16	1.20446e-14	chr8	22168159	22185819	protein_coding
Copz1	ENSMUSG00000060992.9	602.691	566.402	808.186	0.508479	0.0631378	8.05347	8.04774e-16	1.21079e-14	chr15	103272713	103299868	protein_coding
RP24-490B17.4	ENSMUSG00000102600.1	39.3166	25.1907	1.50428	-4.07567	0.506102	-8.05307	8.07462e-16	1.21405e-14	chr17	51850238	51852525	TEC
Ssna1	ENSMUSG00000026966.6	199.225	166.055	314.457	0.913229	0.113507	8.04559	8.58323e-16	1.28969e-14	chr2	25271038	25272438	protein_coding
Arl1	ENSMUSG00000060904.14	275.155	245.282	388.047	0.662028	0.0823322	8.04093	8.91585e-16	1.33881e-14	chr10	88730857	88744094	protein_coding
Dpy30	ENSMUSG00000024067.13	142.279	117.317	220.835	0.911788	0.113406	8.04004	8.98079e-16	1.34769e-14	chr17	74299473	74323944	protein_coding
Tmc3	ENSMUSG00000038540.14	74.6733	8.40976	339.844	5.35103	0.66566	8.03868	9.08094e-16	1.36185e-14	chr7	83584926	83625614	protein_coding
Ms4a4b	ENSMUSG00000056290.15	108.626	30.9472	299.843	3.2669	0.406486	8.03695	9.2103e-16	1.38036e-14	chr19	11443552	11463549	protein_coding
Shtn1	ENSMUSG00000041362.16	58.2454	7.53139	254.711	5.06331	0.630228	8.0341	9.42701e-16	1.41194e-14	chr19	58973357	59076069	protein_coding
Rbm19	ENSMUSG00000029594.12	346.31	236.654	452.697	0.938643	0.116847	8.03313	9.50194e-16	1.42225e-14	chr5	120116464	120198981	protein_coding
Cpped1	ENSMUSG00000065979.12	104.262	90.307	232.453	1.36306	0.169692	8.03257	9.54539e-16	1.42784e-14	chr16	11803720	11909445	protein_coding
Cdk14	ENSMUSG00000028926.15	42.273	13.2665	150.83	3.50517	0.436454	8.03103	9.66605e-16	1.44496e-14	chr5	4803390	5420312	protein_coding
Ank	ENSMUSG00000022265.7	135.279	44.9329	183.469	2.03581	0.253511	8.03045	9.7118e-16	1.45087e-14	chr15	27466676	27594909	protein_coding
Rrs1	ENSMUSG00000061024.8	327.786	273.205	431.926	0.665631	0.0829569	8.02382	1.02509e-15	1.53043e-14	chr1	9545407	9547455	protein_coding
Pdpr	ENSMUSG00000033624.10	526.484	611.643	324.07	-0.916263	0.114219	-8.02197	1.04065e-15	1.55267e-14	chr8	111094629	111137074	protein_coding
Slc15a3	ENSMUSG00000024737.2	197.171	99.7095	378.055	1.91945	0.239344	8.01961	1.06082e-15	1.58175e-14	chr19	10839726	10859362	protein_coding
Pole	ENSMUSG00000007080.14	541.496	476.44	1186.31	1.31179	0.163623	8.01715	1.08225e-15	1.61268e-14	chr5	110286305	110337474	protein_coding
Zfp292	ENSMUSG00000039967.14	1634.58	1751.74	1050.28	-0.7374	0.0919981	-8.01538	1.09795e-15	1.63504e-14	chr4	34803112	34882960	protein_coding
Lta	ENSMUSG00000024402.5	278.697	313.844	29.7176	-3.39439	0.42359	-8.01338	1.11595e-15	1.66078e-14	chr17	35203164	35205351	protein_coding
Calu	ENSMUSG00000029767.16	670.706	631.033	845.273	0.425411	0.0530948	8.0123	1.12586e-15	1.67445e-14	chr6	29348068	29377110	protein_coding
Rer1	ENSMUSG00000029048.3	449.588	403.873	579.432	0.521752	0.0651326	8.01061	1.14143e-15	1.69653e-14	chr4	155074109	155086382	protein_coding
Sf1	ENSMUSG00000024949.17	2342.2	2567.34	1787.88	-0.52039	0.0649721	-8.00943	1.15241e-15	1.71177e-14	chr19	6363689	6378030	protein_coding
Cct3	ENSMUSG00000001416.13	865.934	782.3	1075.96	0.460448	0.0574903	8.00915	1.15507e-15	1.71463e-14	chr3	88297115	88321767	protein_coding
AC142110.3	ENSMUSG00000087175.7	43.6629	51.8837	15.1786	-1.78542	0.222998	-8.00642	1.18097e-15	1.75084e-14	chr7	104315018	104324838	antisense
Psmc5	ENSMUSG00000020708.12	409.684	349.858	542.988	0.630751	0.07878	8.00649	1.18031e-15	1.75084e-14	chr11	106256153	106263120	protein_coding
Pole2	ENSMUSG00000020974.6	80.4347	59.1099	178.408	1.57048	0.196191	8.00486	1.19604e-15	1.77207e-14	chr12	69201772	69228195	protein_coding
Kif20a	ENSMUSG00000003779.15	277.846	223.577	842.837	1.90874	0.238538	8.00185	1.22567e-15	1.81481e-14	chr18	34624623	34633265	protein_coding
Igkv4-53	ENSMUSG00000095753.2	87.5247	120.093	14.4146	-3.08213	0.38532	-7.9989	1.25535e-15	1.85759e-14	chr6	69648823	69649363	IG_V_gene
RP24-490B17.7	ENSMUSG00000103779.1	58.2742	44.2807	9.61532	-2.2052	0.275749	-7.99712	1.27364e-15	1.88227e-14	chr17	51766642	51771443	TEC
Ctsb	ENSMUSG00000021939.8	1063.53	1212.64	1698.06	0.487427	0.06095	7.99717	1.27314e-15	1.88227e-14	chr14	63122461	63145923	protein_coding
Ndc1	ENSMUSG00000028614.14	257.994	207.295	527.779	1.34222	0.168137	7.98288	1.42958e-15	2.11138e-14	chr4	107367783	107416346	protein_coding
RP24-464B16.1	ENSMUSG00000109836.1	154.993	162.864	41.9244	-1.94875	0.244127	-7.98251	1.43384e-15	2.11634e-14	chr18	36292625	36296041	TEC
Trp53	ENSMUSG00000059552.13	607.553	1065.37	493.465	-1.10963	0.139026	-7.98147	1.44598e-15	2.13291e-14	chr11	69580358	69591873	protein_coding
Dnajb5	ENSMUSG00000036052.14	248.745	231.286	120.146	-0.945958	0.118547	-7.97959	1.46822e-15	2.16436e-14	chr4	42949813	42959425	protein_coding
RP24-510K1.9	ENSMUSG00000109227.1	100.137	119.547	54.1949	-1.12836	0.141436	-7.97784	1.48914e-15	2.1938e-14	chr7	44790206	44790830	transcribed_processed_pseudogene
Tubb3	ENSMUSG00000062380.4	43.4003	1.02212	193.636	7.45711	0.934863	7.97668	1.50319e-15	2.2131e-14	chr8	123411423	123422015	protein_coding
Ncapd2	ENSMUSG00000038252.13	990.052	977.508	1904.32	0.95869	0.120229	7.9739	1.53747e-15	2.26215e-14	chr6	125168006	125191701	protein_coding
Ska1	ENSMUSG00000036223.15	43.0883	26.4721	163.288	2.58906	0.324717	7.97328	1.54523e-15	2.27214e-14	chr18	74195298	74207818	protein_coding
Setd4	ENSMUSG00000022948.15	161.011	176.398	76.2352	-1.21277	0.152111	-7.97294	1.54947e-15	2.27693e-14	chr16	93583456	93604063	protein_coding
Tmem56	ENSMUSG00000028132.15	87.0217	0.348031	433.192	10.0704	1.26318	7.97227	1.55782e-15	2.28778e-14	chr3	121201760	121283098	protein_coding
Tmem55b	ENSMUSG00000035953.14	702.021	762.973	442.258	-0.787598	0.0987988	-7.97174	1.56461e-15	2.29631e-14	chr14	50926067	50930856	protein_coding
Pde2a	ENSMUSG00000110195.1	752.537	97.4588	1433.1	3.87721	0.486469	7.97011	1.58539e-15	2.32534e-14	chr7	101421690	101512827	protein_coding
Tgm1	ENSMUSG00000022218.16	21.1392	2.83444	99.48	5.08375	0.63791	7.9694	1.5945e-15	2.33724e-14	chr14	55700008	55713926	protein_coding
Spata1	ENSMUSG00000028188.13	64.0169	63.3753	21.4331	-1.56593	0.196558	-7.96675	1.62906e-15	2.3864e-14	chr3	146457195	146499753	protein_coding
RP23-193M19.6	ENSMUSG00000112071.1	31.8991	0	158.836	9.58393	1.20413	7.95925	1.73087e-15	2.53395e-14	chr12	32096612	32123702	lincRNA
Rab14	ENSMUSG00000026878.17	1194.61	1209.12	879.578	-0.45858	0.0576223	-7.95839	1.74292e-15	2.54999e-14	chr2	35180204	35201120	protein_coding
Cttn	ENSMUSG00000031078.15	41.6777	1.02212	194.544	7.46566	0.938182	7.95758	1.75436e-15	2.56512e-14	chr7	144435732	144471009	protein_coding
Lmntd1	ENSMUSG00000054966.13	15.5544	30.0694	1.21504	-4.6507	0.584541	-7.95616	1.77456e-15	2.59304e-14	chr6	145365133	145614319	protein_coding
Clk2	ENSMUSG00000068917.12	969.807	1073.56	543.485	-0.979933	0.123176	-7.95556	1.78318e-15	2.604e-14	chr3	89164794	89176921	protein_coding
Copg2	ENSMUSG00000025607.15	580.051	759.037	466.411	-0.698537	0.0878172	-7.95445	1.79931e-15	2.62592e-14	chr6	30747553	30896794	protein_coding
RP23-296J16.2	ENSMUSG00000115099.1	38.7146	56.0755	8.94848	-2.64338	0.332362	-7.95332	1.81583e-15	2.64837e-14	chr14	103424904	103449867	lincRNA
Ell3	ENSMUSG00000027246.12	529.082	825.836	128.195	-2.68778	0.337974	-7.95263	1.82599e-15	2.66152e-14	chr2	121439009	121444278	protein_coding
Slc22a4	ENSMUSG00000020334.6	29.8927	1.02212	146.661	7.04991	0.886562	7.95196	1.8358e-15	2.67289e-14	chr11	53983122	54028090	protein_coding
Nek9	ENSMUSG00000034290.9	1346.82	1453.11	1017.78	-0.511748	0.0643551	-7.95194	1.83608e-15	2.67289e-14	chr12	85299513	85339362	protein_coding
Gbf1	ENSMUSG00000025224.15	1282.37	1345.08	862.386	-0.639885	0.080526	-7.94632	1.92133e-15	2.79526e-14	chr19	46152508	46286510	protein_coding
Zfp335	ENSMUSG00000039834.17	913.377	940.775	615.225	-0.611766	0.0770036	-7.94464	1.9476e-15	2.83171e-14	chr2	164891881	164911757	protein_coding
Nusap1	ENSMUSG00000027306.15	253.216	246.285	736.909	1.57441	0.198192	7.94385	1.95999e-15	2.84796e-14	chr2	119618297	119651244	protein_coding
Mrpl14	ENSMUSG00000023939.7	91.8532	73.6416	158.076	1.09662	0.138052	7.94353	1.96506e-15	2.85354e-14	chr17	45686321	45698495	protein_coding
RP23-292F11.1	ENSMUSG00000082953.3	101.641	122.565	53.5184	-1.20394	0.151602	-7.94147	1.99791e-15	2.89945e-14	chr2	9041123	9042484	unprocessed_pseudogene
Tspan8	ENSMUSG00000034127.15	29.5561	0	147.474	9.47693	1.19406	7.9367	2.07634e-15	3.0114e-14	chr10	115816831	115849893	protein_coding
Cep83	ENSMUSG00000020024.7	328.685	262.96	513.965	0.967731	0.121935	7.93644	2.08065e-15	3.01578e-14	chr10	94688653	94790853	protein_coding
RP24-315D19.2	ENSMUSG00000098715.6	270.605	289.604	163.203	-0.817147	0.102994	-7.93397	2.12256e-15	3.07462e-14	chr6	48718606	48752644	protein_coding
Crls1	ENSMUSG00000027357.16	107.266	82.0478	173.649	1.07892	0.136011	7.93262	2.14572e-15	3.10624e-14	chr2	132846665	132866785	protein_coding
Rnft2	ENSMUSG00000032850.16	36.6534	70.3897	8.91334	-2.98259	0.376005	-7.93232	2.15091e-15	3.11182e-14	chr5	118190735	118245116	protein_coding
Zfp512b	ENSMUSG00000000823.16	814.283	1037.97	547.992	-0.92136	0.116222	-7.92758	2.23461e-15	3.23092e-14	chr2	181582102	181592803	protein_coding
Mxd1	ENSMUSG00000001156.9	400.719	284.025	955.067	1.74996	0.220837	7.92422	2.29587e-15	3.31744e-14	chr6	86647041	86669161	protein_coding
Palm	ENSMUSG00000035863.14	102.606	32.5932	340.469	3.37367	0.425853	7.92216	2.33413e-15	3.37064e-14	chr10	79793571	79820896	protein_coding
Pbxip1	ENSMUSG00000042613.9	1469	1584.53	959.089	-0.723575	0.0913418	-7.92162	2.34446e-15	3.38346e-14	chr3	89436705	89450952	protein_coding
Pold1	ENSMUSG00000038644.14	1107.02	721.446	1151.96	0.673231	0.0850154	7.91894	2.39552e-15	3.45501e-14	chr7	44532745	44548849	protein_coding
Zfp346	ENSMUSG00000021481.11	380.829	423.061	264.735	-0.671497	0.0848081	-7.91783	2.41689e-15	3.48369e-14	chr13	55105310	55134825	protein_coding
Lamp2	ENSMUSG00000016534.15	595.092	532.601	913.208	0.777358	0.0981881	7.91703	2.43253e-15	3.50408e-14	chrX	38401356	38456454	protein_coding
Stk10	ENSMUSG00000020272.8	2108.99	2292.65	1282.95	-0.836947	0.105741	-7.91509	2.47083e-15	3.55705e-14	chr11	32533304	32624587	protein_coding
Rfx3	ENSMUSG00000040929.16	311.703	307.918	146.519	-1.07129	0.135366	-7.91401	2.49222e-15	3.58563e-14	chr19	27761720	28011166	protein_coding
Sapcd2	ENSMUSG00000026955.13	58.157	36.318	224.539	2.6099	0.329906	7.91104	2.55242e-15	3.66999e-14	chr2	25372320	25378213	protein_coding
Hps4	ENSMUSG00000042328.13	387.025	424.296	249.422	-0.764195	0.0966431	-7.90739	2.62837e-15	3.77687e-14	chr5	112343082	112378414	protein_coding
Adcy7	ENSMUSG00000031659.13	2509.27	2855.6	1269.48	-1.16867	0.147799	-7.90715	2.63342e-15	3.7818e-14	chr8	88272402	88329962	protein_coding
Aco2	ENSMUSG00000022477.13	1031.72	975.955	1248.5	0.361742	0.0457627	7.90473	2.68515e-15	3.85372e-14	chr15	81872308	81915133	protein_coding
RP24-226N16.1	ENSMUSG00000109086.1	28.0312	18.7314	88.875	2.21836	0.280658	7.90414	2.69786e-15	3.86722e-14	chr7	57878805	57881226	processed_pseudogene
Fam126a	ENSMUSG00000028995.14	605.918	556.33	808.659	0.53747	0.0679986	7.90414	2.69786e-15	3.86722e-14	chr5	23915275	24030690	protein_coding
Gpr35	ENSMUSG00000026271.15	37.247	8.92351	163.539	4.17329	0.528035	7.90342	2.71351e-15	3.88726e-14	chr1	92950864	92986391	protein_coding
Pif1	ENSMUSG00000041064.13	96.2686	62.0601	326.707	2.38334	0.301607	7.90213	2.74182e-15	3.92436e-14	chr9	65587159	65595967	protein_coding
Cbl	ENSMUSG00000034342.9	2682.23	2970.94	1573.03	-0.916765	0.116016	-7.90208	2.74277e-15	3.92436e-14	chr9	44142975	44234049	protein_coding
Neil3	ENSMUSG00000039396.11	102.926	88.4978	316.317	1.81954	0.230372	7.89826	2.82832e-15	4.04429e-14	chr8	53586866	53639065	protein_coding
Rnf167	ENSMUSG00000040746.15	1029.2	1069.56	640.602	-0.736926	0.0933181	-7.89693	2.85865e-15	4.08517e-14	chr11	70647234	70651421	protein_coding
Upf3b	ENSMUSG00000036572.16	734.174	937.178	555.256	-0.755953	0.09578	-7.8926	2.95962e-15	4.22687e-14	chrX	37091677	37110322	protein_coding
Ltf	ENSMUSG00000032496.7	246.056	12.792	1154.42	6.47587	0.820644	7.89121	2.99267e-15	4.27146e-14	chr9	111019270	111042767	protein_coding
Eif3j2	ENSMUSG00000043424.10	283.06	255.034	394.718	0.633882	0.0803639	7.88765	3.07942e-15	4.39259e-14	chr18	43475417	43477796	protein_coding
Cadm1	ENSMUSG00000032076.19	30.5382	6.16095	132.807	4.36904	0.554043	7.88575	3.12661e-15	4.45719e-14	chr9	47530172	47857637	protein_coding
Vdac1	ENSMUSG00000020402.11	521.489	520.211	809.575	0.636773	0.0807704	7.88373	3.17737e-15	4.52678e-14	chr11	52360859	52389397	protein_coding
Garem1	ENSMUSG00000042680.7	34.4387	0	169.72	9.68009	1.22799	7.88288	3.19909e-15	4.55154e-14	chr18	21127200	21300138	protein_coding
Wipf3	ENSMUSG00000086040.8	94.7637	2.85641	456.762	7.29624	0.925587	7.88283	3.20059e-15	4.55154e-14	chr6	54429602	54503768	protein_coding
Rpap1	ENSMUSG00000034032.15	703.154	728.498	512.665	-0.507425	0.0643707	-7.88285	3.19991e-15	4.55154e-14	chr2	119763303	119787537	protein_coding
Anpep	ENSMUSG00000039062.15	45.5661	3.24838	205.113	5.95699	0.755759	7.88213	3.21852e-15	4.57148e-14	chr7	79821802	79861059	protein_coding
Atp8b4	ENSMUSG00000060131.11	86.8684	9.52573	317.315	5.05343	0.641122	7.88217	3.2174e-15	4.57148e-14	chr2	126320972	126500674	protein_coding
Picalm	ENSMUSG00000039361.11	1252.15	1113.18	1514.94	0.446292	0.056671	7.87513	3.40385e-15	4.83177e-14	chr7	90130212	90213465	protein_coding
Actr3	ENSMUSG00000026341.16	1362.95	1465.79	1045.69	-0.483648	0.0614198	-7.87446	3.42214e-15	4.85478e-14	chr1	125392904	125435727	protein_coding
Fan1	ENSMUSG00000033458.17	140.722	191.477	79.4511	-1.27303	0.161697	-7.87296	3.46357e-15	4.91057e-14	chr7	64346757	64374095	protein_coding
P2rx4	ENSMUSG00000029470.15	545.176	542.525	314.096	-0.785994	0.0998554	-7.87132	3.50905e-15	4.97205e-14	chr5	122707543	122729738	protein_coding
Bsdc1	ENSMUSG00000040859.14	613.138	506.832	815.753	0.68701	0.0872972	7.86979	3.55248e-15	5.03053e-14	chr4	129461580	129488498	protein_coding
Gypc	ENSMUSG00000090523.2	422.645	419.485	715.196	0.766509	0.0974208	7.86802	3.60298e-15	5.09894e-14	chr18	32528321	32560034	protein_coding
Actn1	ENSMUSG00000015143.15	202.63	103.147	620.953	2.58988	0.329197	7.86725	3.62527e-15	5.1274e-14	chr12	80167546	80260371	protein_coding
H2afz	ENSMUSG00000037894.13	250.379	243.31	383.372	0.657161	0.083553	7.8652	3.68508e-15	5.20883e-14	chr3	137864486	137866922	protein_coding
Uhrf1	ENSMUSG00000001228.14	502.1	442.096	1298.66	1.55118	0.197223	7.8651	3.68806e-15	5.20989e-14	chr17	56303320	56323486	protein_coding
Safb2	ENSMUSG00000042625.16	1892.5	1959.77	1128.23	-0.795458	0.101143	-7.86472	3.69926e-15	5.22255e-14	chr17	56560964	56584585	protein_coding
RP23-103F2.4	ENSMUSG00000102863.1	27.7813	29.8817	3.71927	-2.99	0.38021	-7.86408	3.71831e-15	5.24627e-14	chr17	71366051	71368836	TEC
AC102494.1	ENSMUSG00000048574.9	26.2288	14.0843	90.6314	2.63794	0.335541	7.86176	3.78782e-15	5.34113e-14	chr7	42105898	42107185	processed_pseudogene
Ptprc	ENSMUSG00000026395.16	4418.91	4886.8	2672.88	-0.869713	0.110627	-7.86167	3.79061e-15	5.34184e-14	chr1	138062860	138175708	protein_coding
Snx13	ENSMUSG00000020590.16	538.197	632.526	346.928	-0.865091	0.110042	-7.86148	3.79625e-15	5.34656e-14	chr12	35047185	35147479	protein_coding
Alkbh6	ENSMUSG00000042831.13	241.885	262.211	159.79	-0.710622	0.0904041	-7.86051	3.82569e-15	5.38477e-14	chr7	30308716	30314304	protein_coding
Igkv4-79	ENSMUSG00000076541.3	21.037	24.0462	1.78059	-3.86912	0.492513	-7.85587	3.96994e-15	5.58444e-14	chr6	69042971	69043505	IG_V_gene
Igfbp4	ENSMUSG00000017493.12	64.1557	7.78529	219.101	4.78868	0.609718	7.85393	4.03186e-15	5.66814e-14	chr11	99041243	99054392	protein_coding
Slc25a21	ENSMUSG00000035472.14	38.0073	0	188.596	9.83223	1.25242	7.8506	4.1407e-15	5.81764e-14	chr12	56712633	57197472	protein_coding
Gm340	ENSMUSG00000090673.1	379.699	412.327	204.261	-1.01188	0.128906	-7.84978	4.16761e-15	5.84842e-14	chr19	41582369	41586536	protein_coding
Ywhah	ENSMUSG00000018965.11	566.755	468.933	708.968	0.597215	0.0760803	7.84979	4.16725e-15	5.84842e-14	chr5	33018815	33027966	protein_coding
Acin1	ENSMUSG00000022185.19	2897.24	3125.3	2313.09	-0.43268	0.0551233	-7.84932	4.18314e-15	5.86669e-14	chr14	54642160	54686931	protein_coding
Wdr78	ENSMUSG00000035126.19	79.5649	82.7091	23.7338	-1.81101	0.23073	-7.84905	4.19189e-15	5.87544e-14	chr4	103038064	103114555	protein_coding
Lrig2	ENSMUSG00000032913.13	565.34	568.407	294.217	-0.946138	0.120563	-7.8477	4.23745e-15	5.93574e-14	chr3	104396417	104511918	protein_coding
Ly9	ENSMUSG00000004707.14	1048.6	1182.58	730.458	-0.691915	0.0882096	-7.84399	4.36441e-15	6.10991e-14	chr1	171588623	171607410	protein_coding
Gtse1	ENSMUSG00000022385.11	131.58	84.6377	426.414	2.31996	0.295768	7.84384	4.36981e-15	6.11381e-14	chr15	85859744	85876573	protein_coding
Bard1	ENSMUSG00000026196.7	158.982	125.92	423.659	1.74012	0.221859	7.84335	4.38675e-15	6.13017e-14	chr1	71027497	71103146	protein_coding
Ftsj1	ENSMUSG00000031171.11	182.869	138.438	319.721	1.20714	0.153905	7.84342	4.38445e-15	6.13017e-14	chrX	8238667	8252406	protein_coding
Atxn7	ENSMUSG00000021738.5	890.26	909.342	497.663	-0.870538	0.111006	-7.84228	4.42436e-15	6.17902e-14	chr14	13961439	14107302	protein_coding
Retnig	ENSMUSG00000022651.6	45.7858	4.20459	218.793	5.66218	0.722277	7.83934	4.52912e-15	6.32156e-14	chr16	48872620	48874496	protein_coding
Ache	ENSMUSG00000023328.14	41.9679	1.30424	201.318	7.12953	0.909613	7.83798	4.57862e-15	6.38684e-14	chr5	137287518	137294466	protein_coding
Clasrp	ENSMUSG00000061028.7	909.805	955.168	584.662	-0.706343	0.0901206	-7.83775	4.58687e-15	6.39452e-14	chr7	19581034	19604486	protein_coding
Trf	ENSMUSG00000032554.15	81.3411	21.5934	349.202	3.9957	0.509903	7.8362	4.64398e-15	6.47028e-14	chr9	103204000	103230444	protein_coding
Ap3s1	ENSMUSG00000024480.8	36.8629	25.4167	90.386	1.82705	0.233236	7.83349	4.74511e-15	6.6033e-14	chr18	46741875	46790826	protein_coding
Klc2	ENSMUSG00000024862.16	307.03	330.209	124.456	-1.40601	0.179487	-7.83351	4.74445e-15	6.6033e-14	chr19	5107745	5118560	protein_coding
Arl4c	ENSMUSG00000049866.12	103.153	25.5376	261.02	3.32694	0.424717	7.83331	4.75184e-15	6.60873e-14	chr1	88673124	88702221	protein_coding
Mir8098	ENSMUSG00000099245.1	23.1888	35.8487	6.63896	-2.40619	0.307194	-7.8328	4.77115e-15	6.63164e-14	chr14	62837720	62837857	miRNA
Lin54	ENSMUSG00000035310.15	257.724	192.197	348.458	0.858976	0.109693	7.83072	4.85075e-15	6.73828e-14	chr5	100441917	100500639	protein_coding
RP24-308M3.1	ENSMUSG00000094638.1	110.36	85.5786	182.356	1.08805	0.138952	7.83042	4.86246e-15	6.75053e-14	chr1	86133636	86162788	protein_coding
Zufsp	ENSMUSG00000039531.8	873.442	1063.17	356.187	-1.57658	0.201351	-7.82999	4.87902e-15	6.76949e-14	chr10	33919141	33951269	protein_coding
Vps16	ENSMUSG00000027411.17	852.039	866.888	649.365	-0.411695	0.0526003	-7.82686	5.00205e-15	6.93608e-14	chr2	130424338	130444269	protein_coding
Sap25	ENSMUSG00000079165.10	533.915	554.327	280.874	-0.979267	0.125119	-7.82666	5.00987e-15	6.9428e-14	chr5	137641333	137642902	protein_coding
Tmem11	ENSMUSG00000043284.12	174.39	142.064	261.57	0.867751	0.110887	7.82554	5.05462e-15	7.00066e-14	chr11	60864451	60879272	protein_coding
Gemin5	ENSMUSG00000037275.14	589.061	516.89	828.909	0.678697	0.0867297	7.82542	5.05952e-15	7.0033e-14	chr11	58120001	58168539	protein_coding
RP24-428N8.5	ENSMUSG00000104724.1	52.644	37.7107	6.12252	-2.62397	0.335467	-7.82186	5.20506e-15	7.20049e-14	chr3	138976311	138978081	TEC
RP24-282C4.9	ENSMUSG00000111264.1	90.6974	113.999	26.3335	-2.11473	0.27043	-7.81988	5.28723e-15	7.30983e-14	chr9	44618252	44621018	TEC
Mrpl51	ENSMUSG00000030335.6	193.75	163.752	272.562	0.741608	0.0948387	7.81968	5.29596e-15	7.31757e-14	chr6	125191800	125196269	protein_coding
Mms19	ENSMUSG00000025159.8	848.948	858.58	617.45	-0.474781	0.0607253	-7.81851	5.3454e-15	7.38152e-14	chr19	41941085	41981157	protein_coding
Mastl	ENSMUSG00000026779.6	53.9498	43.5889	159.762	1.84421	0.235911	7.81741	5.39229e-15	7.44187e-14	chr2	23115605	23156024	protein_coding
Chek1	ENSMUSG00000032113.16	75.5768	56.9273	223.315	1.95229	0.249797	7.81553	5.47332e-15	7.54924e-14	chr9	36708481	36727065	protein_coding
Cited4	ENSMUSG00000070803.6	32.9026	0	161.206	9.60663	1.22921	7.81527	5.48445e-15	7.56013e-14	chr4	120666571	120667820	protein_coding
Ighv1-77	ENSMUSG00000096452.2	35.6803	43.7997	7.14338	-2.65746	0.340055	-7.81478	5.50587e-15	7.58518e-14	chr12	115861866	115862355	IG_V_gene
Tmem87b	ENSMUSG00000014353.14	413.334	405.111	233.881	-0.792108	0.101366	-7.81433	5.52557e-15	7.60783e-14	chr2	128818117	128854261	protein_coding
Timm29	ENSMUSG00000048429.10	381.605	332.883	505.735	0.60386	0.0772789	7.81403	5.53858e-15	7.62125e-14	chr9	21592721	21595970	protein_coding
Baiap3	ENSMUSG00000047507.12	65.5339	5.90705	281.054	5.53903	0.708937	7.81314	5.57809e-15	7.6711e-14	chr17	25242658	25256364	protein_coding
Secisbp2	ENSMUSG00000035139.14	626.894	645.717	380.595	-0.760271	0.0973167	-7.81234	5.61353e-15	7.7153e-14	chr13	51651696	51684044	protein_coding
Setd2	ENSMUSG00000044791.16	2411.12	2615.95	1543.79	-0.759913	0.0973017	-7.80986	5.72528e-15	7.86427e-14	chr9	110532596	110618633	protein_coding
Extl3	ENSMUSG00000021978.9	856.195	1023.58	738.281	-0.471519	0.0603769	-7.80959	5.73764e-15	7.87661e-14	chr14	65052059	65149855	protein_coding
Gbp9	ENSMUSG00000029298.15	1342.53	1676.78	767.855	-1.12685	0.144299	-7.80913	5.75858e-15	7.90072e-14	chr5	105077629	105139539	protein_coding
Mrc1	ENSMUSG00000026712.3	121.374	44.3628	527.106	3.55868	0.455714	7.80902	5.76364e-15	7.90301e-14	chr2	14229391	14332057	protein_coding
Rgs1	ENSMUSG00000026358.13	32.1249	3.04468	144.974	5.5996	0.717122	7.80843	5.7903e-15	7.93492e-14	chr1	144242295	144249242	protein_coding
Reep6	ENSMUSG00000035504.16	32.4949	9.80785	134.643	3.76617	0.482586	7.80415	5.99023e-15	8.20409e-14	chr10	80329952	80336441	protein_coding
Ccnl2	ENSMUSG00000029068.16	1649.28	1792.61	1193.79	-0.58468	0.074927	-7.80333	6.0296e-15	8.25317e-14	chr4	155812488	155824543	protein_coding
Yars	ENSMUSG00000028811.11	450.706	396.224	652.12	0.713288	0.0914188	7.80241	6.07339e-15	8.30824e-14	chr4	129189759	129219607	protein_coding
Snx19	ENSMUSG00000031993.7	635.911	749.696	421.856	-0.832651	0.106736	-7.801	6.14159e-15	8.39662e-14	chr9	30427107	30466733	protein_coding
Gpm6a	ENSMUSG00000031517.8	26.8509	5.90109	113.653	4.26396	0.546777	7.79835	6.27196e-15	8.56984e-14	chr8	54954842	55060871	protein_coding
Arfrp1	ENSMUSG00000038671.15	589.915	606.561	397.42	-0.606768	0.0778282	-7.79624	6.37771e-15	8.70925e-14	chr2	181357689	181365404	protein_coding
Slf2	ENSMUSG00000036097.7	1010.05	1067.07	670.997	-0.666672	0.0855632	-7.79157	6.61815e-15	9.0323e-14	chr19	44931118	44983787	protein_coding
Cd3d	ENSMUSG00000032094.8	42.355	5.99494	138.26	4.49114	0.576597	7.78905	6.75133e-15	9.20332e-14	chr9	44981785	44987339	protein_coding
R3hdm1	ENSMUSG00000056211.13	1257.66	1391.15	982.255	-0.501808	0.0644246	-7.78908	6.74978e-15	9.20332e-14	chr1	128103300	128237736	protein_coding
RP24-291F2.3	ENSMUSG00000116226.1	52.6556	36.8925	7.33493	-2.30735	0.296257	-7.78835	6.78884e-15	9.24905e-14	chr15	82185515	82187625	TEC
Tfe3	ENSMUSG00000000134.17	475.57	371.014	565.75	0.609331	0.0782603	7.78595	6.91901e-15	9.42091e-14	chrX	7762559	7775202	protein_coding
Fxn	ENSMUSG00000059363.10	96.2721	68.1127	176.523	1.35996	0.174682	7.78537	6.95072e-15	9.45857e-14	chr19	24261452	24280605	protein_coding
Wdfy2	ENSMUSG00000014547.10	1164.02	1839.66	344.161	-2.41718	0.310496	-7.78489	6.97725e-15	9.48915e-14	chr14	62837677	62961509	protein_coding
Pim1	ENSMUSG00000024014.7	639.96	634.588	1027.48	0.695153	0.0892981	7.78463	6.99187e-15	9.50349e-14	chr17	29490811	29496111	protein_coding
Plp1	ENSMUSG00000031425.15	79.6693	89.0639	25.0944	-1.79903	0.23111	-7.78432	7.00861e-15	9.51518e-14	chrX	136822670	136839733	protein_coding
Cyb5a	ENSMUSG00000024646.13	185.958	149.921	298.969	0.998877	0.128318	7.78437	7.00597e-15	9.51518e-14	chr18	84851337	84880401	protein_coding
Fgd3	ENSMUSG00000037946.11	1017.64	926.369	472.282	-0.970111	0.124666	-7.7817	7.1558e-15	9.70936e-14	chr13	49261553	49320311	protein_coding
Btnl2	ENSMUSG00000024340.14	169.26	133.565	48.5051	-1.46685	0.188505	-7.7815	7.16686e-15	9.71873e-14	chr17	34354821	34369493	protein_coding
Ube2d3	ENSMUSG00000078578.9	1401.17	1514.78	991.242	-0.609824	0.0783973	-7.77864	7.33085e-15	9.93535e-14	chr3	135438148	135468198	protein_coding
Erf	ENSMUSG00000040857.15	151.063	98.5065	254.388	1.36962	0.176097	7.77763	7.38964e-15	1.00074e-13	chr7	25242560	25250761	protein_coding
Phyh	ENSMUSG00000026664.7	310.027	366.124	226.675	-0.686854	0.0883121	-7.77758	7.39259e-15	1.00074e-13	chr2	4919018	4938730	protein_coding
Evi5	ENSMUSG00000011831.16	169.284	101.175	331.124	1.71455	0.220457	7.77724	7.4126e-15	1.00287e-13	chr5	107744794	107875107	protein_coding
Lfng	ENSMUSG00000029570.5	416.482	172.076	544.532	1.66092	0.213672	7.7732	7.65253e-15	1.03473e-13	chr5	140607319	140615545	protein_coding
Rnf19a	ENSMUSG00000022280.9	312.041	254.825	439.675	0.792163	0.101963	7.7691	7.90488e-15	1.06823e-13	chr15	36239932	36283147	protein_coding
Lrp8	ENSMUSG00000028613.14	53.8327	25.7701	193.965	2.88835	0.371827	7.76799	7.97432e-15	1.07699e-13	chr4	107802260	107876840	protein_coding
Itm2c	ENSMUSG00000026223.15	288.969	310.518	629.465	1.0217	0.131594	7.76404	8.2268e-15	1.11045e-13	chr1	85894280	85908675	protein_coding
RP23-4H17.4	ENSMUSG00000108465.1	124.61	134.09	52.1888	-1.34795	0.173645	-7.76268	8.31534e-15	1.12175e-13	chr7	127455468	127456870	TEC
Icam4	ENSMUSG00000001014.6	27.693	1.00015	129.004	6.86598	0.884732	7.76052	8.45845e-15	1.1404e-13	chr9	21029372	21030595	protein_coding
RP23-23C4.5	ENSMUSG00000107320.1	105.375	114.286	31.8043	-1.84096	0.237299	-7.75799	8.62873e-15	1.16269e-13	chr6	28219166	28226170	TEC
Sec13	ENSMUSG00000030298.10	416.713	364.766	530.66	0.541862	0.0698588	7.75654	8.72815e-15	1.17541e-13	chr6	113728061	113740743	protein_coding
RP24-318I24.1	ENSMUSG00000048905.5	58.8924	32.8043	178.165	2.44345	0.315077	7.75508	8.82892e-15	1.18829e-13	chr17	28896391	28915324	protein_coding
Hspa14	ENSMUSG00000109865.1	490.078	462.659	653.862	0.500838	0.0646091	7.75182	9.05863e-15	1.21851e-13	chr2	3488849	3512814	protein_coding
Zfp90	ENSMUSG00000031907.9	219.832	232.885	113.282	-1.04038	0.134215	-7.75157	9.0761e-15	1.22016e-13	chr8	106415326	106426598	protein_coding
AC114558.6	ENSMUSG00000071103.9	201.026	281.852	41.0664	-2.77072	0.357452	-7.7513	9.09553e-15	1.22206e-13	chr8	45953605	45975252	protein_coding
Heg1	ENSMUSG00000075254.12	1950.97	2441.28	1251.7	-0.963363	0.124295	-7.75059	9.1463e-15	1.22818e-13	chr16	33684369	33771576	protein_coding
Fam210b	ENSMUSG00000027495.4	258.78	225.203	408.345	0.859764	0.110941	7.74976	9.20664e-15	1.23557e-13	chr2	172345564	172355749	protein_coding
Itpa	ENSMUSG00000074797.11	153.416	119.537	269.621	1.16982	0.150951	7.74966	9.21421e-15	1.23588e-13	chr2	130667609	130681614	protein_coding
RP23-243E17.1	ENSMUSG00000037270.18	2871	3300.46	1857.63	-0.828646	0.106944	-7.74843	9.30352e-15	1.24714e-13	chr3	36863103	37053033	protein_coding
Pdzk1ip1	ENSMUSG00000028716.15	36.6073	0	182.871	9.78749	1.26385	7.74418	9.6198e-15	1.2888e-13	chr4	115088707	115093899	protein_coding
Acly	ENSMUSG00000020917.17	1562.07	1378.99	1901.78	0.465855	0.0601851	7.74038	9.91223e-15	1.32722e-13	chr11	100476352	100528000	protein_coding
Fcrl1	ENSMUSG00000059994.10	1181.35	1415.91	332.696	-2.0878	0.269767	-7.73929	9.99708e-15	1.33781e-13	chr3	87376386	87402934	protein_coding
Trim30d	ENSMUSG00000057596.13	658.948	900.349	299.85	-1.58579	0.205012	-7.73511	1.03313e-14	1.38174e-13	chr7	104470013	104507849	protein_coding
Per3	ENSMUSG00000028957.12	264.116	354.957	107.129	-1.72645	0.223292	-7.73183	1.06009e-14	1.41699e-13	chr4	151003651	151044665	protein_coding
Brip1os	ENSMUSG00000085208.3	410.366	358.8	583.5	0.697583	0.0902532	7.72918	1.08244e-14	1.44604e-13	chr11	86201369	86304443	antisense
Mt2	ENSMUSG00000031762.7	41.9782	0.696062	206.017	8.12031	1.05098	7.72643	1.10608e-14	1.47678e-13	chr8	94172663	94173568	protein_coding
Tcf25	ENSMUSG00000001472.17	2170.46	2312.07	1640.99	-0.493509	0.0638816	-7.72537	1.1153e-14	1.48823e-13	chr8	123373752	123403835	protein_coding
Rgcc	ENSMUSG00000022018.7	34.5156	6.08282	149.335	4.59014	0.594289	7.72376	1.12949e-14	1.50583e-13	chr14	79288755	79301645	protein_coding
Ldb1	ENSMUSG00000025223.14	1325.54	1460.97	1063.46	-0.45521	0.0589366	-7.72373	1.12977e-14	1.50583e-13	chr19	46032592	46045214	protein_coding
Rpa1	ENSMUSG00000000751.13	947.014	803.129	1195.27	0.570968	0.0739462	7.72139	1.15067e-14	1.5328e-13	chr11	75298165	75348324	protein_coding
Tmem147	ENSMUSG00000006315.9	203.347	180.994	299.292	0.729881	0.0945358	7.72069	1.15702e-14	1.54039e-13	chr7	30727700	30729540	protein_coding
Nisch	ENSMUSG00000021910.15	2785.47	3016.9	1969.87	-0.614931	0.0796508	-7.72034	1.16022e-14	1.54377e-13	chr14	31170929	31216946	protein_coding
Aars	ENSMUSG00000031960.14	1018.1	950.702	1444.34	0.602678	0.0780886	7.71788	1.18284e-14	1.57297e-13	chr8	111033143	111057664	protein_coding
Cd46	ENSMUSG00000016493.13	107.962	116.342	41.6186	-1.48044	0.191855	-7.71645	1.1961e-14	1.5897e-13	chr1	195036825	195092249	protein_coding
Cd40	ENSMUSG00000017652.16	603.872	700.062	183.713	-1.92692	0.249795	-7.714	1.21933e-14	1.61965e-13	chr2	165055626	165072948	protein_coding
Zc3h7a	ENSMUSG00000037965.14	1603.75	1805.31	961.241	-0.908411	0.117782	-7.71267	1.23211e-14	1.6357e-13	chr16	11136591	11176393	protein_coding
Anp32e	ENSMUSG00000015749.12	778.312	711.523	1048.19	0.556963	0.0722302	7.71094	1.24891e-14	1.65706e-13	chr3	95929245	95947390	protein_coding
Kif14	ENSMUSG00000041498.13	139.034	105.132	484.61	2.19698	0.284974	7.70942	1.2639e-14	1.676e-13	chr1	136466342	136531511	protein_coding
RP24-282C4.10	ENSMUSG00000111030.1	31.0702	44.7885	6.77718	-2.71791	0.352577	-7.70871	1.27099e-14	1.68445e-13	chr9	44634194	44635103	TEC
Xrn1	ENSMUSG00000032410.13	1101.52	1169.73	773.602	-0.596447	0.0773763	-7.70839	1.27412e-14	1.68763e-13	chr9	95954759	96057803	protein_coding
Smpdl3b	ENSMUSG00000028885.8	25.1865	2.55261	116.548	5.65665	0.733893	7.70773	1.28077e-14	1.69548e-13	chr4	132732965	132757252	protein_coding
Dennd2c	ENSMUSG00000007379.15	20.9738	1.50823	99.0216	6.05708	0.786156	7.70468	1.31173e-14	1.73548e-13	chr3	103102603	103169769	protein_coding
Kmt2a	ENSMUSG00000002028.13	5138.15	5592.35	2685.12	-1.05837	0.13737	-7.70453	1.31325e-14	1.73651e-13	chr9	44803354	44881296	protein_coding
Oat	ENSMUSG00000030934.9	566.159	499.413	779.246	0.643668	0.0835927	7.70005	1.36007e-14	1.79741e-13	chr7	132557477	132576398	protein_coding
Gnb4	ENSMUSG00000027669.14	50.4685	3.80666	191.784	5.67157	0.73676	7.69798	1.38229e-14	1.82573e-13	chr3	32580331	32616585	protein_coding
RP23-167L1.8	ENSMUSG00000050157.6	32.0654	1.11626	153.646	7.11021	0.923852	7.69626	1.40106e-14	1.84843e-13	chr10	75937722	75940672	protein_coding
Tmf1	ENSMUSG00000030059.15	785.086	746.011	533.553	-0.481358	0.0625442	-7.69628	1.4008e-14	1.84843e-13	chr6	97152996	97179122	protein_coding
Prdm10	ENSMUSG00000042496.18	428.503	446.885	262.647	-0.767318	0.0997236	-7.69445	1.42101e-14	1.8737e-13	chr9	31280537	31381723	protein_coding
Mfsd8	ENSMUSG00000025759.11	232.339	274.66	140.949	-0.956945	0.124387	-7.69328	1.43406e-14	1.88984e-13	chr3	40818102	40846886	protein_coding
Mrpl57	ENSMUSG00000021967.4	147.776	133.786	248.327	0.89615	0.116541	7.68959	1.47602e-14	1.94404e-13	chr14	57826233	57829296	protein_coding
Yaf2	ENSMUSG00000022634.9	133.958	111.365	227.564	1.0237	0.133184	7.68635	1.5139e-14	1.9928e-13	chr15	93284277	93336935	protein_coding
RP23-219O14.3	ENSMUSG00000082678.1	66.8568	55.4807	141.306	1.35331	0.176074	7.686	1.51808e-14	1.99718e-13	chr4	112978464	112979813	processed_pseudogene
Micall2	ENSMUSG00000036718.17	44.6603	0.674091	221.332	8.22883	1.07113	7.68239	1.56148e-14	2.05312e-13	chr5	139706695	139736336	protein_coding
Trip11	ENSMUSG00000021188.14	1031.17	1071.23	599.031	-0.837437	0.109021	-7.6814	1.57354e-14	2.06781e-13	chr12	101834042	101913267	protein_coding
Hps1	ENSMUSG00000025188.15	691.219	807.016	406.358	-0.987946	0.128635	-7.68024	1.5879e-14	2.08551e-13	chr19	42755104	42779978	protein_coding
Fn3krp	ENSMUSG00000039253.7	140.391	98.4739	272.793	1.46274	0.190467	7.67975	1.59403e-14	2.09219e-13	chr11	121421400	121431288	protein_coding
RP24-200D3.4	ENSMUSG00000094410.7	2481.79	2658.88	1797.29	-0.564412	0.0734941	-7.67969	1.59478e-14	2.09219e-13	chr1	133619939	133661318	protein_coding
Snrpd1	ENSMUSG00000002477.4	158.184	145.098	249.493	0.778259	0.101344	7.67941	1.59817e-14	2.09547e-13	chr18	10617795	10628230	protein_coding
Bod1l	ENSMUSG00000061755.10	1872.55	1911.37	1186.85	-0.687636	0.0895931	-7.67509	1.65296e-14	2.16609e-13	chr5	41787537	41844315	protein_coding
Fbxw17	ENSMUSG00000037816.10	123.809	188.731	82.5489	-1.19506	0.155777	-7.6716	1.69863e-14	2.22469e-13	chr13	50417863	50433780	protein_coding
Fam53c	ENSMUSG00000034300.16	650.566	707.811	497.299	-0.512384	0.0668114	-7.66911	1.73193e-14	2.26704e-13	chr18	34758905	34773760	protein_coding
Rcc2	ENSMUSG00000040945.13	1708.19	1571.46	2061.74	0.392089	0.0511404	7.66691	1.76191e-14	2.30498e-13	chr4	140700540	140723220	protein_coding
Sh3bp2	ENSMUSG00000054520.15	848.307	786.422	392.571	-1.00023	0.130503	-7.66442	1.79636e-14	2.34873e-13	chr5	34525837	34563641	protein_coding
Thrap3	ENSMUSG00000043962.16	1469.92	1614.21	1238.32	-0.381778	0.0498148	-7.66395	1.80297e-14	2.35606e-13	chr4	126164081	126202760	protein_coding
Ccnh	ENSMUSG00000021548.10	216.082	188.112	349.033	0.889535	0.116076	7.66335	1.81141e-14	2.36577e-13	chr13	85189407	85223469	protein_coding
Gmip	ENSMUSG00000036246.14	1924.63	2150.82	1031.27	-1.05926	0.138239	-7.66249	1.8236e-14	2.38035e-13	chr8	69808678	69821870	protein_coding
Atic	ENSMUSG00000026192.13	740.401	689.847	1007.13	0.548383	0.0715742	7.66174	1.83433e-14	2.39303e-13	chr1	71557149	71579631	protein_coding
RP24-571B18.5	ENSMUSG00000109061.1	417.441	436.526	288.308	-0.595449	0.0777354	-7.65995	1.86012e-14	2.42532e-13	chr8	4238864	4251423	protein_coding
Cd3eap	ENSMUSG00000047649.9	145.839	116.769	272.535	1.21155	0.15819	7.65878	1.87704e-14	2.44602e-13	chr7	19356013	19359483	protein_coding
Sh3pxd2a	ENSMUSG00000053617.11	1340.51	1226.99	417.038	-1.55748	0.203377	-7.65812	1.88678e-14	2.45596e-13	chr19	47260173	47464411	protein_coding
Polr2h	ENSMUSG00000021018.8	113.126	83.6722	174.483	1.05588	0.137877	7.65813	1.88652e-14	2.45596e-13	chr16	20717664	20722267	protein_coding
Poc1a	ENSMUSG00000023345.17	73.4918	52.7289	202.155	1.91778	0.250529	7.65491	1.93446e-14	2.51663e-13	chr9	106281060	106350521	protein_coding
Cd63	ENSMUSG00000025351.14	27.7522	2.16035	126.307	5.83996	0.763134	7.65261	1.96945e-14	2.56073e-13	chr10	128900988	128912822	protein_coding
Elk3	ENSMUSG00000008398.15	666.306	864.777	369.836	-1.22677	0.160316	-7.65219	1.97579e-14	2.56754e-13	chr10	93247413	93311135	protein_coding
Sf3b1	ENSMUSG00000025982.13	3417.7	3775.22	2747.64	-0.456803	0.0597017	-7.65141	1.98786e-14	2.58178e-13	chr1	54985168	55027481	protein_coding
Zfp950	ENSMUSG00000074733.14	830.378	990.301	308.554	-1.68106	0.21975	-7.64987	2.01178e-14	2.61141e-13	chr19	61053839	61140840	protein_coding
Plekhg2	ENSMUSG00000037552.17	1322.88	1233.24	464.856	-1.4081	0.184079	-7.64942	2.01882e-14	2.61908e-13	chr7	28359603	28372599	protein_coding
Igkv4-80	ENSMUSG00000076540.3	31.7494	39.351	4.86226	-3.09482	0.404699	-7.64722	2.05372e-14	2.66289e-13	chr6	69016557	69017080	IG_V_gene
Slc1a4	ENSMUSG00000020142.12	25.1911	4.66873	74.7556	3.96581	0.518696	7.64573	2.07762e-14	2.69238e-13	chr11	20302179	20332713	protein_coding
Arhgap30	ENSMUSG00000048865.16	2802.55	3216.32	1836.08	-0.807819	0.105679	-7.64412	2.10383e-14	2.72483e-13	chr1	171388953	171410298	protein_coding
Tmem176b	ENSMUSG00000029810.15	40.6929	12.3382	122.23	3.29418	0.431034	7.64251	2.13028e-14	2.75756e-13	chr6	48833817	48841496	protein_coding
Atp6ap2	ENSMUSG00000031007.2	317.609	272.957	462.224	0.760121	0.0994694	7.64176	2.14279e-14	2.77222e-13	chrX	12587800	12617049	protein_coding
Clec4a2	ENSMUSG00000030148.15	35.6674	1.37015	174.382	6.90352	0.903684	7.63931	2.18387e-14	2.8238e-13	chr6	123106427	123143999	protein_coding
Mypopos	ENSMUSG00000086533.2	125.606	149.148	57.0457	-1.39259	0.18238	-7.63567	2.24646e-14	2.90313e-13	chr7	18993233	19001222	antisense
Apol10a	ENSMUSG00000050982.13	48.9107	0	243.537	10.2015	1.33613	7.63513	2.25594e-14	2.91376e-13	chr15	77477046	77491069	protein_coding
Zdhhc23	ENSMUSG00000036304.14	247.223	290.296	80.0732	-1.85158	0.242522	-7.63469	2.26364e-14	2.92209e-13	chr16	43965032	43979791	protein_coding
Rfc3	ENSMUSG00000033970.15	218.471	160.922	362.738	1.1655	0.152712	7.63204	2.31071e-14	2.98121e-13	chr5	151642755	151651242	protein_coding
Mob3c	ENSMUSG00000028709.3	295.517	354.865	209.55	-0.757334	0.0992619	-7.62965	2.35384e-14	3.03518e-13	chr4	115828091	115836185	protein_coding
Slc30a1	ENSMUSG00000037434.7	251.455	312.405	182.547	-0.770009	0.100945	-7.62803	2.38375e-14	3.07035e-13	chr1	191906766	191913247	protein_coding
Pfdn6	ENSMUSG00000024309.14	189.4	160.102	259.718	0.701826	0.0920062	7.62803	2.38374e-14	3.07035e-13	chr17	33938820	33940343	protein_coding
Umps	ENSMUSG00000022814.6	312.472	258.484	560.704	1.1134	0.145998	7.6261	2.41961e-14	3.11484e-13	chr16	33954781	33967038	protein_coding
Hnrnpl	ENSMUSG00000015165.16	2065.9	2211.02	1753.81	-0.33032	0.0433155	-7.62591	2.42312e-14	3.11763e-13	chr7	28808540	28822266	protein_coding
Hars2	ENSMUSG00000019143.15	421.977	424.781	284.327	-0.580067	0.076075	-7.62494	2.44149e-14	3.13954e-13	chr18	36783007	36792562	protein_coding
Ankrd39	ENSMUSG00000079610.9	163.416	174.525	94.1296	-0.892485	0.117052	-7.62468	2.44647e-14	3.14421e-13	chr1	36537506	36547445	protein_coding
Cd247	ENSMUSG00000005763.15	65.7456	17.7312	190.473	3.41552	0.447975	7.62435	2.45266e-14	3.15043e-13	chr1	165788680	165877277	protein_coding
Zfp420	ENSMUSG00000058402.14	181.547	203.408	66.4628	-1.61034	0.211279	-7.62189	2.49984e-14	3.20927e-13	chr7	29859978	29877292	protein_coding
Oaf	ENSMUSG00000032014.6	26.7201	1.00015	122.307	6.79221	0.89142	7.61954	2.54586e-14	3.26654e-13	chr9	43221234	43239911	protein_coding
Wdr76	ENSMUSG00000027242.14	354.221	304.817	544.173	0.824506	0.10821	7.61947	2.54725e-14	3.26654e-13	chr2	121506722	121544860	protein_coding
Mast3	ENSMUSG00000031833.10	1583.37	1552.43	877.989	-0.820583	0.107697	-7.61936	2.54929e-14	3.26737e-13	chr8	70778116	70805054	protein_coding
Gss	ENSMUSG00000027610.17	122.466	89.9094	221.163	1.30178	0.170854	7.61924	2.55173e-14	3.26871e-13	chr2	155563180	155592810	protein_coding
Dhrs4	ENSMUSG00000022210.7	160.524	119.126	273.43	1.19379	0.156691	7.61871	2.56228e-14	3.28043e-13	chr14	55478757	55490340	protein_coding
Alg2	ENSMUSG00000039740.6	383.703	434.7	277.585	-0.64106	0.0841461	-7.61841	2.56809e-14	3.28605e-13	chr4	47465066	47474333	protein_coding
Haus4	ENSMUSG00000022177.9	201.936	168.546	369.028	1.1289	0.148251	7.61482	2.64062e-14	3.37701e-13	chr14	54541784	54554616	protein_coding
Psmc3ip	ENSMUSG00000019303.14	53.2715	28.3165	145.886	2.34267	0.307684	7.61389	2.65967e-14	3.39952e-13	chr11	101091822	101095436	protein_coding
Trrap	ENSMUSG00000045482.16	2916.82	2973.15	2056.65	-0.531952	0.069878	-7.61259	2.68665e-14	3.43212e-13	chr5	144767731	144859778	protein_coding
Aspm	ENSMUSG00000033952.14	324.529	277.675	1014.52	1.8641	0.244885	7.61214	2.69593e-14	3.4421e-13	chr1	139454771	139494091	protein_coding
Rab32	ENSMUSG00000019832.5	55.3419	29.4452	183.581	2.62646	0.345125	7.61017	2.73725e-14	3.49294e-13	chr10	10545001	10558265	protein_coding
Atf7	ENSMUSG00000099083.7	1393.62	1406.52	865.733	-0.698399	0.0917815	-7.60936	2.75451e-14	3.51306e-13	chr15	102525945	102625464	protein_coding
Mmp8	ENSMUSG00000005800.3	108.963	2.50838	538.815	7.72552	1.01534	7.60881	2.76634e-14	3.52621e-13	chr9	7558455	7568485	protein_coding
Spag5	ENSMUSG00000002055.9	234.701	192.796	732.326	1.91945	0.252297	7.60789	2.78598e-14	3.54932e-13	chr11	78301528	78322457	protein_coding
RP23-81C12.3	ENSMUSG00000098178.1	553.187	604.824	346.257	-0.808235	0.106239	-7.60769	2.79042e-14	3.55303e-13	chr17	39846957	39848788	lincRNA
RP23-24A13.22	ENSMUSG00000092176.1	43.0538	25.9147	128.396	2.29144	0.301319	7.60468	2.85598e-14	3.63453e-13	chr17	34614483	34627349	processed_transcript
Drosha	ENSMUSG00000022191.16	549.898	482.004	857.628	0.829665	0.109123	7.60301	2.89331e-14	3.68003e-13	chr15	12824814	12935291	protein_coding
Ythdf3	ENSMUSG00000047213.14	933.257	997.166	656.885	-0.600299	0.0789598	-7.60259	2.90256e-14	3.68979e-13	chr3	16183211	16217037	protein_coding
Cd7	ENSMUSG00000025163.6	41.7381	5.06666	157.717	4.89473	0.643847	7.60233	2.90853e-14	3.69536e-13	chr11	121036746	121039418	protein_coding
RP23-442L7.3	ENSMUSG00000107200.1	57.0229	58.0832	19.8014	-1.54882	0.203747	-7.60168	2.92302e-14	3.71175e-13	chr5	91957999	91958962	TEC
AC122767.2	ENSMUSG00000081339.1	16.4295	27.6053	0.757762	-5.19795	0.683954	-7.59986	2.96451e-14	3.76035e-13	chr7	128692688	128693138	processed_pseudogene
Mink1	ENSMUSG00000020827.18	946.356	976.659	644.84	-0.598257	0.0787194	-7.59986	2.96443e-14	3.76035e-13	chr11	70562880	70614483	protein_coding
Tmem176a	ENSMUSG00000023367.14	30.6655	5.42095	100.019	4.12892	0.543343	7.59912	2.98162e-14	3.78001e-13	chr6	48840918	48847071	protein_coding
Nbn	ENSMUSG00000028224.14	195.66	140.588	295.429	1.06886	0.140699	7.59682	3.03503e-14	3.84563e-13	chr4	15957924	15992589	protein_coding
Mapk1ip1	ENSMUSG00000041775.7	398.244	452.398	203.433	-1.15521	0.152083	-7.59592	3.05608e-14	3.87021e-13	chr7	138835822	138846273	protein_coding
Ttc1	ENSMUSG00000041278.10	231.259	195.05	338.742	0.793388	0.10452	7.59079	3.17949e-14	4.02431e-13	chr11	43729511	43748008	protein_coding
Cd37	ENSMUSG00000030798.15	2513.5	2907.87	1684.39	-0.786496	0.103624	-7.58994	3.20059e-14	4.04882e-13	chr7	45233631	45239115	protein_coding
Vezf1	ENSMUSG00000018377.10	879.846	862.016	627.008	-0.458902	0.06047	-7.58892	3.22588e-14	4.07861e-13	chr11	88068278	88084729	protein_coding
Kcna2	ENSMUSG00000040724.5	29.8751	5.62494	124.692	4.43053	0.583864	7.5883	3.2413e-14	4.09589e-13	chr3	107101145	107115005	protein_coding
Igsf8	ENSMUSG00000038034.15	203.584	146.142	374.669	1.35738	0.178898	7.58746	3.26242e-14	4.12035e-13	chr1	172261640	172319841	protein_coding
Nuf2	ENSMUSG00000026683.14	136.566	99.44	438.502	2.12898	0.280646	7.58597	3.30004e-14	4.16561e-13	chr1	169497933	169531464	protein_coding
Kdelr2	ENSMUSG00000079111.3	284.079	256.168	417.145	0.698773	0.0921217	7.58533	3.31644e-14	4.18404e-13	chr5	143403837	143421901	protein_coding
RP24-87I22.3	ENSMUSG00000101904.1	117.437	118.785	56.8099	-1.04624	0.137935	-7.58502	3.32422e-14	4.19161e-13	chr1	130670208	130715799	protein_coding
Iglv2	ENSMUSG00000076940.3	114.178	204.932	16.5728	-3.64191	0.480184	-7.58441	3.34002e-14	4.20926e-13	chr16	19260400	19260859	IG_V_gene
Peg13	ENSMUSG00000106847.1	977.48	1120.86	350.001	-1.6778	0.221267	-7.58269	3.38474e-14	4.26331e-13	chr15	72805599	72810324	sense_intronic
RP23-302C16.4	ENSMUSG00000103953.1	19.9313	10.266	57.0977	2.50152	0.329907	7.58251	3.38943e-14	4.26692e-13	chr1	136793033	136793510	processed_pseudogene
Runx3	ENSMUSG00000070691.10	1011.85	1219.85	546.257	-1.15747	0.152685	-7.58077	3.43523e-14	4.32225e-13	chr4	135120651	135177990	protein_coding
Nme1	ENSMUSG00000037601.11	351.779	331.048	479.526	0.539714	0.0711973	7.58054	3.44132e-14	4.32758e-13	chr11	93956978	93968521	protein_coding
Golga4	ENSMUSG00000038708.10	1379.17	1479.39	724.743	-1.02818	0.135647	-7.57978	3.4613e-14	4.35036e-13	chr9	118506266	118582519	protein_coding
Fbxo32	ENSMUSG00000022358.7	243.975	272.627	120.617	-1.16783	0.154108	-7.57799	3.50943e-14	4.40849e-13	chr15	58175878	58214932	protein_coding
Ggct	ENSMUSG00000002797.9	283.257	336.12	126.917	-1.39849	0.184552	-7.57777	3.51536e-14	4.41356e-13	chr6	54982579	54992950	protein_coding
Cenpw	ENSMUSG00000075266.5	36.9413	19.0292	108.551	2.48532	0.328176	7.57313	3.64326e-14	4.57169e-13	chr10	30194568	30200560	protein_coding
Ddias	ENSMUSG00000030641.10	61.9822	53.2753	163.337	1.6013	0.211463	7.5725	3.66118e-14	4.59171e-13	chr7	92857524	92874247	protein_coding
Tha1	ENSMUSG00000017713.9	99.0918	118.155	43.1016	-1.46839	0.193934	-7.5716	3.68653e-14	4.62101e-13	chr11	117867951	117873481	protein_coding
Dscc1	ENSMUSG00000022422.13	46.9372	32.2015	130.229	1.99826	0.264046	7.56785	3.79451e-14	4.75382e-13	chr15	55076098	55090491	protein_coding
Klra2	ENSMUSG00000030187.15	26.7763	3.18247	123.477	5.23542	0.691856	7.56722	3.81304e-14	4.77448e-13	chr6	131219222	131247362	protein_coding
Sh2b3	ENSMUSG00000042594.16	1770.01	1924.78	1157.06	-0.733624	0.0969493	-7.56708	3.81694e-14	4.77679e-13	chr5	121815487	121837646	protein_coding
Nup37	ENSMUSG00000035351.16	103.75	86.5155	214.13	1.29854	0.171651	7.56499	3.87902e-14	4.85189e-13	chr10	88146991	88178390	protein_coding
Apmap	ENSMUSG00000033096.7	264.846	233.543	400.033	0.776861	0.102694	7.56479	3.88498e-14	4.85674e-13	chr2	150583079	150608567	protein_coding
Etnk1	ENSMUSG00000030275.6	2818.84	3173.51	1662.65	-0.932083	0.123224	-7.56414	3.9045e-14	4.87854e-13	chr6	143167220	143232307	protein_coding
Syce2	ENSMUSG00000003824.12	55.606	31.3232	174.957	2.46034	0.325273	7.56392	3.91112e-14	4.8842e-13	chr8	84872110	84888221	protein_coding
Golga1	ENSMUSG00000026754.16	470.429	477.463	285.848	-0.736541	0.0973877	-7.56298	3.9393e-14	4.91675e-13	chr2	39016154	39065541	protein_coding
Acads	ENSMUSG00000029545.13	223.128	182.746	398.136	1.12125	0.148273	7.56205	3.96777e-14	4.94965e-13	chr5	115110298	115119346	protein_coding
Htra2	ENSMUSG00000068329.12	421.841	368.72	533.937	0.538189	0.0711737	7.56162	3.98079e-14	4.96324e-13	chr6	83051265	83055273	protein_coding
Gtf2f1	ENSMUSG00000002658.9	520.069	481.93	677.835	0.495502	0.0655415	7.56013	4.02666e-14	5.01776e-13	chr17	57003404	57011288	protein_coding
RP24-245O20.1	ENSMUSG00000107165.1	23.609	28.1573	3.85436	-2.84523	0.376362	-7.55981	4.03648e-14	5.02731e-13	chr5	74575946	74577276	TEC
Otud4	ENSMUSG00000036990.13	1469.04	1508.71	1054.78	-0.514863	0.0681254	-7.55759	4.10622e-14	5.11145e-13	chr8	79639617	79677724	protein_coding
Espl1	ENSMUSG00000058290.4	271.102	229.511	850.299	1.88369	0.24933	7.55501	4.18834e-14	5.21089e-13	chr15	102296265	102324357	protein_coding
Kif18b	ENSMUSG00000051378.10	166.497	129.419	547.854	2.07401	0.274533	7.55467	4.19907e-14	5.22147e-13	chr11	102905528	102925124	protein_coding
Alyref	ENSMUSG00000025134.2	373.711	319.499	547.301	0.77721	0.102941	7.55004	4.35122e-14	5.40778e-13	chr11	120592120	120598365	protein_coding
Gpr137	ENSMUSG00000024958.12	211.424	240.125	133.748	-0.847045	0.112198	-7.54957	4.3669e-14	5.42438e-13	chr19	6938068	6942450	protein_coding
Taf2	ENSMUSG00000037343.8	669.167	593.774	804.648	0.435238	0.0576574	7.54869	4.39651e-14	5.45826e-13	chr15	55015130	55072152	protein_coding
RP24-185O19.6	ENSMUSG00000046791.8	179.339	152.026	270.086	0.820271	0.108671	7.54818	4.41392e-14	5.47697e-13	chr12	83950607	83952951	protein_coding
RP23-413C19.2	ENSMUSG00000109539.1	39.8285	52.7618	12.0327	-2.13068	0.282282	-7.54803	4.41883e-14	5.48015e-13	chr7	67268905	67272242	TEC
Dhrs13	ENSMUSG00000020834.17	23.2428	10.4597	77.6131	2.83361	0.37548	7.54662	4.46709e-14	5.53706e-13	chr11	78032279	78037866	protein_coding
Vat1	ENSMUSG00000034993.7	183.093	79.001	276.481	1.81111	0.240043	7.54495	4.52447e-14	5.60521e-13	chr11	101458744	101466230	protein_coding
Tbc1d4	ENSMUSG00000033083.16	44.4516	11.4981	155.094	3.75225	0.497434	7.54321	4.58539e-14	5.67767e-13	chr14	101442359	101609191	protein_coding
Ice2	ENSMUSG00000032235.15	458.898	504.576	214.432	-1.23125	0.163284	-7.54055	4.68007e-14	5.79183e-13	chr9	69397905	69433122	protein_coding
RP24-173L14.4	ENSMUSG00000111862.1	48.7756	52.2537	14.9924	-1.82026	0.241418	-7.53985	4.70528e-14	5.81995e-13	chr9	51215732	51219521	sense_intronic
Ube2m	ENSMUSG00000005575.16	440.939	414.205	577.926	0.481573	0.0638782	7.53893	4.7384e-14	5.85782e-13	chr7	13035119	13038275	protein_coding
D030056L22Rik	ENSMUSG00000047044.7	143.592	124.582	220.333	0.820325	0.108825	7.53802	4.77156e-14	5.89569e-13	chr19	18713192	18718428	protein_coding
Smim5	ENSMUSG00000048442.15	21.5219	2.53035	99.6569	5.2718	0.699508	7.53644	4.82988e-14	5.9646e-13	chr11	115899965	115906269	protein_coding
Rogdi	ENSMUSG00000022540.16	576.336	797.133	229.882	-1.79099	0.237668	-7.5357	4.85736e-14	5.99536e-13	chr16	5008729	5013553	protein_coding
Abcf2	ENSMUSG00000028953.10	551.019	453.879	803.918	0.824497	0.109415	7.53552	4.8641e-14	6.00051e-13	chr5	24565344	24577467	protein_coding
Ttpal	ENSMUSG00000017679.16	1386.21	1253.59	777.885	-0.686709	0.0911486	-7.53395	4.92277e-14	6.06969e-13	chr2	163602313	163619013	protein_coding
Itgb1	ENSMUSG00000025809.15	865.112	849.745	1726.22	1.02295	0.135815	7.53195	4.99862e-14	6.15996e-13	chr8	128685653	128733200	protein_coding
Tubgcp5	ENSMUSG00000033790.11	433.079	480.162	295.276	-0.702177	0.0932284	-7.5318	5.00467e-14	6.16415e-13	chr7	55794153	55831677	protein_coding
Tacstd2	ENSMUSG00000051397.5	75.9646	92.3776	15.8982	-2.52003	0.334669	-7.52994	5.07644e-14	6.24926e-13	chr6	67534061	67535796	protein_coding
Atg5	ENSMUSG00000038160.7	264.7	232.611	370.201	0.668985	0.0888458	7.52974	5.0842e-14	6.25553e-13	chr10	44268357	44364291	protein_coding
Micu3	ENSMUSG00000039478.15	100.473	132.825	44.8305	-1.56612	0.208122	-7.52501	5.27164e-14	6.48131e-13	chr8	40307457	40386308	protein_coding
Gmnn	ENSMUSG00000006715.11	149.342	147.809	328.678	1.14893	0.152683	7.52497	5.27326e-14	6.48131e-13	chr13	24751844	24761923	protein_coding
AC161342.2	ENSMUSG00000052760.16	929.74	1006.84	570.492	-0.818325	0.108774	-7.52319	5.34561e-14	6.56678e-13	chr1	85717082	85778643	protein_coding
Ylpm1	ENSMUSG00000021244.15	1456.15	1605.77	951.824	-0.753616	0.100185	-7.52225	5.38404e-14	6.61051e-13	chr12	84996320	85070515	protein_coding
Ddx39b	ENSMUSG00000019432.15	1604.46	1754.48	1319.98	-0.406918	0.054124	-7.51826	5.55117e-14	6.81213e-13	chr17	35241745	35253707	protein_coding
Ddx17	ENSMUSG00000055065.7	3589.15	4064.76	2574.33	-0.657866	0.0875317	-7.51574	5.65892e-14	6.94072e-13	chr15	79527735	79546741	protein_coding
Tlcd1	ENSMUSG00000019437.17	79.6765	59.7675	156.25	1.3962	0.1858	7.51451	5.71235e-14	7.00257e-13	chr11	78176710	78181909	protein_coding
Samm50	ENSMUSG00000022437.7	616.8	537.808	744.944	0.469897	0.0625358	7.51405	5.73249e-14	7.02357e-13	chr15	84192240	84217267	protein_coding
Macf1	ENSMUSG00000028649.18	11962.5	14563.5	5000.86	-1.54197	0.205243	-7.51286	5.78482e-14	7.08398e-13	chr4	123349632	123684360	protein_coding
Igkv8-16	ENSMUSG00000076591.3	18.2776	30.8043	4.40807	-2.83627	0.377593	-7.51146	5.84724e-14	7.15544e-13	chr6	70386671	70387252	IG_V_gene
Lsm12	ENSMUSG00000020922.11	377.266	331.085	500.19	0.589995	0.0785465	7.51141	5.8493e-14	7.15544e-13	chr11	102162496	102185296	protein_coding
Fam193a	ENSMUSG00000037210.16	879.574	847.524	606.358	-0.482248	0.0642258	-7.50864	5.9745e-14	7.30478e-13	chr5	34369932	34486456	protein_coding
Tarsl2	ENSMUSG00000030515.9	117.811	74.4532	231.567	1.63239	0.217449	7.50702	6.04867e-14	7.39159e-13	chr7	65644897	65692091	protein_coding
Pole3	ENSMUSG00000028394.9	230.814	166.464	445.437	1.41416	0.188388	7.50664	6.06661e-14	7.40964e-13	chr4	62522648	62525068	protein_coding
Depdc1a	ENSMUSG00000028175.15	38.5208	27.4544	121.046	2.1205	0.282576	7.50418	6.1815e-14	7.54601e-13	chr3	159495432	159529955	protein_coding
Smu1	ENSMUSG00000028409.11	533.558	447.691	678.913	0.604754	0.0806179	7.50148	6.31003e-14	7.6989e-13	chr4	40736541	40757923	protein_coding
RP23-461P14.1	ENSMUSG00000102411.1	71.5948	143.367	19.2618	-2.88763	0.384952	-7.50127	6.32022e-14	7.7073e-13	chr9	72728139	72730888	TEC
Wdr5	ENSMUSG00000026917.15	528.584	448.787	662.242	0.557954	0.0744254	7.49682	6.53831e-14	7.96909e-13	chr2	27515156	27536535	protein_coding
Ddx39	ENSMUSG00000005481.18	683.616	624.344	827.475	0.40332	0.0538031	7.49623	6.56809e-14	8.00123e-13	chr8	83715176	83726892	protein_coding
Fdps	ENSMUSG00000059743.12	121.62	79.2947	174.21	1.12952	0.15069	7.49564	6.59738e-14	8.03271e-13	chr3	89093587	89101959	protein_coding
Ndel1	ENSMUSG00000018736.14	333.705	277.781	423.578	0.605038	0.0807229	7.49524	6.61764e-14	8.05319e-13	chr11	68821433	68871858	protein_coding
Herc1	ENSMUSG00000038664.16	3229.01	3640.3	2359.14	-0.625243	0.0834458	-7.49281	6.74164e-14	8.19982e-13	chr9	66350449	66508775	protein_coding
Shmt2	ENSMUSG00000025403.5	794.695	742.787	1039.93	0.483354	0.0645135	7.4923	6.7677e-14	8.22723e-13	chr10	127517122	127522444	protein_coding
RP24-68G17.2	ENSMUSG00000105643.1	32.645	43.4178	10.4072	-2.04862	0.273447	-7.49182	6.79262e-14	8.25323e-13	chr3	157980247	157983654	TEC
Rpia	ENSMUSG00000053604.5	388.7	327.721	539.576	0.717117	0.0957418	7.49012	6.88128e-14	8.3566e-13	chr6	70765719	70792232	protein_coding
C1d	ENSMUSG00000000581.8	167.66	140.759	268.462	0.932479	0.1245	7.48978	6.899e-14	8.37378e-13	chr11	17257578	17269176	protein_coding
Nhsl2	ENSMUSG00000079481.11	77.0579	6.90124	362.116	5.70538	0.761765	7.48968	6.9039e-14	8.37537e-13	chrX	101849384	102092055	protein_coding
Rbm39	ENSMUSG00000027620.16	2027.95	2255.74	1612.59	-0.482111	0.0643779	-7.48877	6.95235e-14	8.42976e-13	chr2	156147238	156180238	protein_coding
Coq10a	ENSMUSG00000039914.6	209.661	255.709	139.543	-0.865825	0.115646	-7.48686	7.05387e-14	8.54843e-13	chr10	128363099	128368997	protein_coding
S100a9	ENSMUSG00000056071.12	93.9741	24.6815	340.215	3.76259	0.502799	7.48329	7.24857e-14	8.77982e-13	chr3	90692631	90695721	protein_coding
Mpo	ENSMUSG00000009350.13	155.671	6.7409	757.38	6.78174	0.906579	7.48058	7.3997e-14	8.95824e-13	chr11	87793580	87804413	protein_coding
Mboat2	ENSMUSG00000020646.17	26.266	0	130.174	9.2983	1.24313	7.47977	7.44528e-14	9.00875e-13	chr12	24830878	24964397	protein_coding
Uba2	ENSMUSG00000052997.15	790.808	679.783	1060.36	0.636861	0.0851504	7.47924	7.47512e-14	9.04017e-13	chr7	34140687	34169599	protein_coding
Chaf1b	ENSMUSG00000022945.12	193.722	147.926	499.935	1.7505	0.234053	7.47906	7.48548e-14	9.04802e-13	chr16	93883900	93906115	protein_coding
Rasa4	ENSMUSG00000004952.13	233.119	115.78	299.904	1.36895	0.183088	7.477	7.60375e-14	9.18623e-13	chr5	136083915	136111860	protein_coding
H2-Aa	ENSMUSG00000036594.14	1253.6	1466.28	795.635	-0.879053	0.11757	-7.47686	7.61195e-14	9.19138e-13	chr17	34282743	34287827	protein_coding
Eif4e	ENSMUSG00000028156.12	258.495	223.814	362.699	0.685312	0.0916854	7.4746	7.74397e-14	9.34596e-13	chr3	138526178	138559696	protein_coding
Ddx5	ENSMUSG00000020719.14	3171.35	3598.95	2299.75	-0.644905	0.0862866	-7.47399	7.78013e-14	9.38476e-13	chr11	106780354	106789185	protein_coding
Fasn	ENSMUSG00000025153.9	1680.97	1308.72	1872.6	0.517283	0.0692608	7.46863	8.10356e-14	9.76984e-13	chr11	120805845	120824547	protein_coding
Zfp74	ENSMUSG00000059975.15	193.062	223.725	123.761	-0.860152	0.115204	-7.46637	8.24382e-14	9.9287e-13	chr7	29930814	29954089	protein_coding
Scarb2	ENSMUSG00000029426.8	595.927	496.59	705.814	0.512743	0.0686736	7.46637	8.2438e-14	9.9287e-13	chr5	92441313	92506833	protein_coding
RP24-427A8.1	ENSMUSG00000108702.1	65.5575	53.3474	120.592	1.1517	0.154255	7.46622	8.25344e-14	9.93516e-13	chr7	134660334	134661657	processed_pseudogene
Pecam1	ENSMUSG00000020717.19	1703.43	1836.08	1143.44	-0.683349	0.0916074	-7.45953	8.68303e-14	1.04469e-12	chr11	106654216	106750628	protein_coding
Ralbp1	ENSMUSG00000024096.16	724.106	631.131	842.061	0.411024	0.0551424	7.45385	9.06532e-14	1.09013e-12	chr17	65848432	65885755	protein_coding
Gnpat	ENSMUSG00000031985.9	850.811	918.785	639.762	-0.518983	0.0696383	-7.45254	9.1557e-14	1.10043e-12	chr8	124863032	124890057	protein_coding
Hsd17b12	ENSMUSG00000027195.10	317.722	245.668	471.546	0.93801	0.125873	7.45203	9.1916e-14	1.10417e-12	chr2	94032688	94157964	protein_coding
Dynll2	ENSMUSG00000020483.14	261.469	225.893	399.824	0.819354	0.109966	7.45099	9.26424e-14	1.11233e-12	chr11	87979524	87987533	protein_coding
Fbxo34	ENSMUSG00000037536.14	161.602	113.159	304.882	1.42849	0.191736	7.45028	9.314e-14	1.11773e-12	chr14	47450420	47531962	protein_coding
Zfp317	ENSMUSG00000057551.10	613.448	707.47	367.255	-0.942796	0.126555	-7.44967	9.35739e-14	1.12236e-12	chr9	19622101	19649731	protein_coding
Oip5	ENSMUSG00000072980.3	46.012	33.6219	150.598	2.14788	0.288337	7.4492	9.39057e-14	1.12576e-12	chr2	119609511	119618469	protein_coding
Kcnn4	ENSMUSG00000054342.8	391.619	397.401	871.518	1.12724	0.151362	7.44731	9.52608e-14	1.14142e-12	chr7	24370262	24386690	protein_coding
Zbtb49	ENSMUSG00000029127.15	201.168	193.825	117.181	-0.727902	0.0977436	-7.44706	9.54445e-14	1.14303e-12	chr5	38189734	38220457	protein_coding
Susd2	ENSMUSG00000006342.15	60.4572	7.37163	256.214	5.11752	0.687257	7.4463	9.59978e-14	1.14907e-12	chr10	75636705	75644008	protein_coding
Fbxl12	ENSMUSG00000066892.14	964.476	1056.17	445.582	-1.24428	0.1672	-7.44188	9.92622e-14	1.18754e-12	chr9	20618117	20644767	protein_coding
RP24-490B17.3	ENSMUSG00000103753.1	32.9203	26.4727	0.815286	-5.15717	0.69302	-7.44158	9.94851e-14	1.1896e-12	chr17	51832818	51834723	TEC
Fras1	ENSMUSG00000034687.8	489.848	10.3002	2379.46	7.85127	1.05531	7.43974	1.00884e-13	1.2057e-12	chr5	96373954	96784728	protein_coding
Bora	ENSMUSG00000022070.7	210.29	190.549	392.065	1.03401	0.138998	7.43903	1.01425e-13	1.21155e-12	chr14	99046221	99074540	protein_coding
Glo1	ENSMUSG00000024026.12	132.407	120.841	230.525	0.928126	0.12479	7.43749	1.02614e-13	1.22513e-12	chr17	30592865	30612659	protein_coding
S100a13	ENSMUSG00000042312.9	95.2433	73.7978	155.255	1.05954	0.142491	7.43583	1.03915e-13	1.24003e-12	chr3	90514434	90524581	protein_coding
Cars2	ENSMUSG00000056228.10	429.228	468.767	261.938	-0.838649	0.112818	-7.43364	1.05651e-13	1.2601e-12	chr8	11513976	11550783	protein_coding
Sh3bgrl2	ENSMUSG00000032261.16	44.31	11.2	175.459	3.95734	0.53243	7.4326	1.06484e-13	1.26938e-12	chr9	83548326	83638801	protein_coding
Tbc1d24	ENSMUSG00000036473.15	73.1054	41.7558	240.998	2.52465	0.339692	7.43218	1.06823e-13	1.27278e-12	chr17	24175430	24209387	protein_coding
Ezh2	ENSMUSG00000029687.16	500.042	450.609	1013.57	1.16665	0.156975	7.43203	1.06943e-13	1.27356e-12	chr6	47530138	47595341	protein_coding
RP23-426E16.2	ENSMUSG00000097029.2	7.5769	20.2179	0	-6.92269	0.931561	-7.43128	1.07553e-13	1.27952e-12	chr5	38317332	38320897	antisense
Numa1	ENSMUSG00000066306.13	2838.36	3007.89	1982.58	-0.600372	0.0807893	-7.43134	1.07504e-13	1.27952e-12	chr7	101934110	102014964	protein_coding
Atxn10	ENSMUSG00000016541.10	453.18	421.811	672.066	0.674426	0.0907722	7.42987	1.08705e-13	1.29256e-12	chr15	85336244	85463212	protein_coding
Tubb2a	ENSMUSG00000058672.7	109.745	102.379	237.781	1.21709	0.163908	7.42548	1.12371e-13	1.33547e-12	chr13	34074273	34078007	protein_coding
Armcx2	ENSMUSG00000033436.13	223.744	310.421	52.0333	-2.57327	0.346562	-7.42515	1.12654e-13	1.33815e-12	chrX	134804144	134809221	protein_coding
Ms4a4a	ENSMUSG00000101389.1	28.6184	6.94547	85.2907	3.65562	0.492334	7.42508	1.12712e-13	1.33818e-12	chr19	11375522	11392790	protein_coding
Aff4	ENSMUSG00000049470.13	1816.31	1675.89	942.369	-0.829665	0.111776	-7.42258	1.14857e-13	1.36294e-12	chr11	53350832	53421830	protein_coding
Sharpin	ENSMUSG00000022552.16	873.25	911.079	635.881	-0.513958	0.0692568	-7.42105	1.16191e-13	1.37807e-12	chr15	76347039	76351111	protein_coding
Atg101	ENSMUSG00000037204.7	152.715	110.03	238.731	1.11565	0.150346	7.42053	1.1665e-13	1.38265e-12	chr15	101284271	101290945	protein_coding
Pced1a	ENSMUSG00000037773.14	363.975	371.037	186.221	-0.991155	0.13357	-7.42048	1.16695e-13	1.38265e-12	chr2	130417246	130424701	protein_coding
Trim30b	ENSMUSG00000052749.9	1077.64	1439.99	242.779	-2.56718	0.346156	-7.41627	1.20469e-13	1.42664e-12	chr7	104355381	104369884	protein_coding
Trim14	ENSMUSG00000039853.18	378.021	429.79	221.682	-0.951498	0.128311	-7.41553	1.21139e-13	1.43384e-12	chr4	46493780	46536141	protein_coding
Gpr141	ENSMUSG00000053101.3	39.7103	2.60251	188.75	6.18398	0.834005	7.41479	1.21814e-13	1.44111e-12	chr13	19749681	19824257	protein_coding
Klf4	ENSMUSG00000003032.8	53.1799	13.7366	115.916	3.06302	0.41312	7.41434	1.22227e-13	1.44526e-12	chr4	55527142	55532466	protein_coding
Gm26517	ENSMUSG00000097159.1	39.4524	52.1821	14.58	-1.83001	0.246823	-7.41428	1.22289e-13	1.44526e-12	chr12	51888014	51889459	lincRNA
Parpbp	ENSMUSG00000035365.15	67.1494	59.462	190.473	1.67065	0.225375	7.41274	1.23718e-13	1.46141e-12	chr10	88091431	88146941	protein_coding
Pomp	ENSMUSG00000029649.10	319.55	289.531	415.975	0.524137	0.0707351	7.40985	1.26439e-13	1.4928e-12	chr5	147860460	147876456	protein_coding
Psmc1	ENSMUSG00000021178.9	458.533	421.649	607.317	0.528116	0.0712732	7.40974	1.26544e-13	1.49328e-12	chr12	100110153	100123405	protein_coding
Rrbp1	ENSMUSG00000027422.15	1680.77	2216.25	1367.8	-0.694898	0.0937859	-7.40941	1.26863e-13	1.49629e-12	chr2	143947394	144011263	protein_coding
Cst3	ENSMUSG00000027447.6	327.652	287.53	437.652	0.613698	0.0828538	7.407	1.29191e-13	1.52298e-12	chr2	148871721	148875692	protein_coding
Nudt19	ENSMUSG00000034875.5	230.28	210.055	394.429	0.900493	0.121583	7.40641	1.29765e-13	1.52897e-12	chr7	35547184	35556304	protein_coding
RP23-441I24.5	ENSMUSG00000106547.1	36.2423	55.0822	12.3774	-2.15455	0.290965	-7.40485	1.313e-13	1.54629e-12	chr5	146188619	146194809	lincRNA
Cmas	ENSMUSG00000030282.14	377.045	352.52	594.577	0.750668	0.10139	7.40374	1.324e-13	1.55845e-12	chr6	142756685	142775714	protein_coding
Pold4	ENSMUSG00000024854.3	488.162	555.485	337.731	-0.714762	0.0965499	-7.40303	1.33109e-13	1.56601e-12	chr19	4231898	4233631	protein_coding
Ear2	ENSMUSG00000072596.4	17.4688	1.48626	79.1172	5.73665	0.775065	7.40151	1.34644e-13	1.58327e-12	chr14	44102653	44103534	protein_coding
Ppp2r3d	ENSMUSG00000093803.3	502.329	497.658	314.437	-0.662317	0.0894867	-7.4013	1.3486e-13	1.58501e-12	chr9	124422621	124476898	protein_coding
Elk1	ENSMUSG00000009406.13	263.626	269.121	176.687	-0.60684	0.0820309	-7.39769	1.38568e-13	1.62778e-12	chrX	20933394	20950608	protein_coding
RP24-250I16.1	ENSMUSG00000021908.10	277.674	238.979	402.683	0.749664	0.101344	7.3972	1.39087e-13	1.63305e-12	chr12	119260977	119262855	processed_pseudogene
Mast4	ENSMUSG00000034751.16	1178.21	1440.78	308.501	-2.22264	0.300495	-7.39659	1.39724e-13	1.6397e-12	chr13	102732485	103334497	protein_coding
Sell	ENSMUSG00000026581.14	2208.7	2097.77	948.948	-1.1434	0.154646	-7.39369	1.42805e-13	1.67502e-12	chr1	164061981	164084181	protein_coding
Zfp780b	ENSMUSG00000063047.9	209.171	237.679	130.47	-0.86307	0.116734	-7.3935	1.43009e-13	1.67657e-12	chr7	27959134	27979171	protein_coding
Mpp6	ENSMUSG00000038388.14	231.507	149.991	407.662	1.44135	0.195042	7.38996	1.46875e-13	1.72104e-12	chr6	50110240	50198939	protein_coding
Cacybp	ENSMUSG00000014226.10	312.152	246.882	468.153	0.923659	0.124999	7.38931	1.47595e-13	1.7286e-12	chr1	160202366	160212875	protein_coding
Uqcrc1	ENSMUSG00000025651.14	747.431	657.409	875.302	0.415926	0.0562943	7.38841	1.48596e-13	1.73946e-12	chr9	108936632	108949623	protein_coding
Slc9a7	ENSMUSG00000037341.14	627.255	655.236	256.185	-1.35314	0.183188	-7.3866	1.50636e-13	1.76244e-12	chrX	20105753	20291807	protein_coding
RP23-192B21.4	ENSMUSG00000116475.1	37.3853	30.5552	93.1762	1.57368	0.213111	7.38432	1.53233e-13	1.79144e-12	chr15	76150367	76150607	processed_pseudogene
[truncated: 10,602 more rows]

## Sheet: young MZ p53 vs Tumor
Supplemental Table 2K. Deseq 2 comparison of marginal zone B-cells from young CD19-P53CKO mice versus tumor RNA
symbol	id	baseMean30samp	baseMean_ymmzbp53	baseMean_tumorp53	log2FcMAP	lfcSE	stat	pvalue	padj	chrom	start	end	geneType
Ccr6	ENSMUSG00000040899.14	687.663	655.061	12.9887	-5.68614	0.173938	-32.6906	2.12237e-234	4.95893e-230	chr17	8236042	8257141	protein_coding
RP23-423B21.6	ENSMUSG00000109243.1	365.782	605.453	62.7902	-3.2674	0.102151	-31.9859	1.71228e-224	2.00037e-220	chr7	81874203	81876520	TEC
Pkib	ENSMUSG00000019876.15	359.169	490.508	51.838	-3.23414	0.108625	-29.7735	8.60982e-195	6.70561e-191	chr10	57631980	57741112	protein_coding
Pxdc1	ENSMUSG00000021411.16	528.695	400.203	13.6825	-4.88014	0.164384	-29.6875	1.11386e-193	6.50636e-190	chr13	34627833	34653486	protein_coding
Ank1	ENSMUSG00000031543.18	428.782	42.3412	2048.41	5.59401	0.192474	29.0637	1.0318e-185	4.82161e-182	chr8	22974843	23150497	protein_coding
Pik3r4	ENSMUSG00000032571.14	1389.98	2007.1	553.256	-1.85969	0.0671255	-27.7046	6.14385e-169	2.39252e-165	chr9	105642977	105687657	protein_coding
Hs3st1	ENSMUSG00000051022.7	235.958	388.54	15.6963	-4.61692	0.170188	-27.1284	4.55896e-162	1.52172e-158	chr5	39613934	39755475	protein_coding
Slc4a1	ENSMUSG00000006574.15	594.828	7.52141	2953.32	8.68725	0.349508	24.8557	2.24564e-136	6.55866e-133	chr11	102348823	102366203	protein_coding
Ganc	ENSMUSG00000062646.12	801.595	1029.15	353.982	-1.53475	0.0636827	-24.0999	2.50413e-128	6.501e-125	chr2	120403895	120461700	protein_coding
Ctse	ENSMUSG00000004552.16	449.162	296.328	1203.95	2.02007	0.0848179	23.8166	2.24974e-125	5.25652e-122	chr1	131638305	131675505	protein_coding
Ermap	ENSMUSG00000028644.16	346.93	10.5509	1700.77	7.37162	0.318714	23.1293	2.34981e-118	4.99121e-115	chr4	119175456	119190011	protein_coding
Spn	ENSMUSG00000051457.7	545.359	238.894	1631.11	2.77214	0.120137	23.0749	8.28234e-118	1.61264e-114	chr7	127132231	127137823	protein_coding
2022-03-08	ENSMUSG00000025702.15	134.874	19.519	636.503	5.0342	0.219545	22.9302	2.32407e-116	4.17706e-113	chr6	116338023	116409540	protein_coding
Zfyve28	ENSMUSG00000037224.15	152.433	374.591	17.2758	-4.42128	0.193351	-22.8666	9.99421e-116	1.66796e-112	chr5	34194892	34288449	protein_coding
Sptb	ENSMUSG00000021061.15	533.903	4.42586	2650.94	9.26203	0.407959	22.7033	4.1527e-114	6.46852e-111	chr12	76580487	76710547	protein_coding
Ube2l6	ENSMUSG00000027078.14	184.998	48.1452	574.672	3.57318	0.158785	22.5032	3.86092e-112	5.63815e-109	chr2	84798827	84810335	protein_coding
RP23-432N1.13	ENSMUSG00000116504.1	246.751	307.198	36.9852	-3.04172	0.135666	-22.4206	2.47796e-111	3.40573e-108	chr15	100730480	100732737	processed_transcript
St3gal5	ENSMUSG00000056091.12	183.04	38.1474	712.059	4.20835	0.191187	22.0117	2.22474e-107	2.88784e-104	chr6	72097591	72154571	protein_coding
Tfrc	ENSMUSG00000022797.16	758.774	361.225	2154.05	2.57502	0.117178	21.9752	4.96942e-107	6.11108e-104	chr16	32608919	32632794	protein_coding
Cr2	ENSMUSG00000026616.15	4290.63	5706.07	55.5577	-6.68941	0.306546	-21.8219	1.43819e-105	1.68017e-102	chr1	195136810	195176716	protein_coding
Atp2b4	ENSMUSG00000026463.17	280.146	10.6935	1350.09	6.973	0.324473	21.4902	1.92147e-102	2.13787e-99	chr1	133699456	133801041	protein_coding
RP23-233I11.1	ENSMUSG00000114585.1	159.601	233.655	27.0185	-3.11189	0.145538	-21.382	1.9656e-101	2.08756e-98	chr13	41487129	41544567	antisense
RP24-126J17.5	ENSMUSG00000109656.1	180.819	217.008	11.6178	-4.25451	0.199601	-21.315	8.23867e-101	8.36941e-98	chr7	101351272	101354439	TEC
Gclm	ENSMUSG00000028124.15	226.659	124.991	652.307	2.38915	0.112141	21.305	1.02032e-100	9.93325e-98	chr3	122245556	122270732	protein_coding
Car2	ENSMUSG00000027562.12	260.671	10.8907	1056.22	6.64002	0.315066	21.075	1.34773e-98	1.25959e-95	chr3	14886272	14900770	protein_coding
Hmbs	ENSMUSG00000032126.16	323.476	188.21	980.418	2.37971	0.113056	21.049	2.33795e-98	2.10101e-95	chr9	44336338	44344228	protein_coding
Mfsd2b	ENSMUSG00000037336.14	143.425	14.0394	616.114	5.4704	0.260506	20.9991	6.68637e-98	5.78619e-95	chr12	4862439	4874359	protein_coding
Whrn	ENSMUSG00000039137.18	727.679	1106.31	47.839	-4.54352	0.216748	-20.9623	1.45021e-97	1.21015e-94	chr4	63414909	63495991	protein_coding
Ctsd	ENSMUSG00000007891.16	625.657	522.175	1179.85	1.17531	0.0565078	20.799	4.41911e-96	3.56043e-93	chr7	142375910	142388038	protein_coding
Tm6sf1	ENSMUSG00000038623.9	1532.39	2306.89	375.808	-2.6174	0.126172	-20.7447	1.36863e-95	1.06594e-92	chr7	81859000	81884434	protein_coding
Cpox	ENSMUSG00000022742.6	425.368	266.688	1061.3	1.99147	0.0964729	20.6428	1.13231e-94	8.53434e-92	chr16	58670291	58717636	protein_coding
Gpr156	ENSMUSG00000046961.8	137.667	352.431	3.68269	-6.54665	0.326053	-20.0785	1.13796e-89	8.30892e-87	chr16	37916495	38007530	protein_coding
Crebl2	ENSMUSG00000032652.13	683.991	1094.59	177.893	-2.61605	0.130488	-20.0481	2.09539e-89	1.4836e-86	chr6	134830153	134858931	protein_coding
Dennd3	ENSMUSG00000036661.14	1131.19	1245.56	198.355	-2.65111	0.132269	-20.0433	2.30789e-89	1.586e-86	chr15	73512559	73572242	protein_coding
Fam132a	ENSMUSG00000023571.4	130.189	22.8667	572.978	4.65062	0.233682	19.9015	3.95134e-88	2.6378e-85	chr4	155962317	155966629	protein_coding
Trim7	ENSMUSG00000040350.16	1817.67	2298.32	88.7218	-4.69394	0.23823	-19.7034	2.01781e-86	1.30961e-83	chr11	48826139	48852209	protein_coding
AC104889.1	ENSMUSG00000086291.1	88.5014	207.826	8.89543	-4.52208	0.22972	-19.6852	2.89068e-86	1.82543e-83	chr5	34211809	34213802	sense_intronic
Ankrd16	ENSMUSG00000047909.11	798.03	927.466	437.847	-1.08648	0.0553073	-19.6445	6.44376e-86	3.96206e-83	chr2	11777875	11790329	protein_coding
Stom	ENSMUSG00000026880.11	412.534	394.3	1173.77	1.57211	0.081696	19.2435	1.60092e-82	9.59116e-80	chr2	35313985	35336976	protein_coding
Ccdc79	ENSMUSG00000052616.10	131.688	232.571	4.15457	-5.78171	0.302618	-19.1056	2.2662e-81	1.32375e-78	chr8	104446718	104509910	protein_coding
Creg1	ENSMUSG00000040713.12	300.522	208.257	849.326	2.02821	0.106203	19.0975	2.64995e-81	1.51015e-78	chr1	165763745	165775308	protein_coding
Trak2	ENSMUSG00000026028.12	1314.4	1000.81	1820.22	0.862235	0.04569	18.8714	1.96037e-79	1.09057e-76	chr1	58900448	58973430	protein_coding
Snrnp48	ENSMUSG00000021431.15	996.602	1111.38	523.94	-1.08227	0.0574082	-18.8522	2.81857e-79	1.53153e-76	chr13	38204937	38227665	protein_coding
Prkar2b	ENSMUSG00000002997.15	126.444	24.4689	567.597	4.53133	0.240605	18.8331	4.0459e-79	2.14847e-76	chr12	31958475	32061296	protein_coding
Abcb10	ENSMUSG00000031974.8	501.401	341.761	1068.37	1.6441	0.0877351	18.7394	2.36356e-78	1.22721e-75	chr8	123952458	123983122	protein_coding
Fech	ENSMUSG00000024588.8	389.238	199.185	1111.15	2.47819	0.134499	18.4254	8.22493e-76	4.17773e-73	chr18	64456549	64489066	protein_coding
Hemgn	ENSMUSG00000028332.13	157.626	7.46615	731.551	6.62588	0.362302	18.2883	1.02614e-74	5.10125e-72	chr4	46393988	46413506	protein_coding
Metap2	ENSMUSG00000036112.15	730.442	614.302	1340.81	1.12384	0.0619361	18.1451	1.40333e-73	6.831e-71	chr10	93858488	93897093	protein_coding
Ubac1	ENSMUSG00000036352.16	335.812	236.012	691.82	1.55045	0.0857464	18.0818	4.43251e-73	2.11358e-70	chr2	25998542	26021747	protein_coding
Tmcc2	ENSMUSG00000042066.15	326.995	4.78914	1623.34	8.37727	0.466353	17.9634	3.7726e-72	1.76293e-69	chr1	132356314	132391281	protein_coding
RP23-13G1.7	ENSMUSG00000102882.1	94.2959	246.223	7.4648	-5.00733	0.280608	-17.8446	3.1861e-71	1.45967e-68	chr9	83114107	83116864	TEC
Slc12a6	ENSMUSG00000027130.15	3343.8	3529.32	1748.74	-1.01324	0.0569494	-17.7919	8.16924e-71	3.67066e-68	chr2	112265824	112363163	protein_coding
RP24-353D23.1	ENSMUSG00000026319.13	877.932	1004.17	486.244	-1.04423	0.0588048	-17.7576	1.50579e-70	6.63828e-68	chr1	105663860	105755191	protein_coding
Spire1	ENSMUSG00000024533.16	155.509	27.7839	725.239	4.7081	0.266334	17.6774	6.26047e-70	2.70881e-67	chr18	67488208	67610790	protein_coding
Atp1b2	ENSMUSG00000041329.13	169.583	11.7608	824.756	6.13618	0.349994	17.5322	8.13166e-69	3.4203e-66	chr11	69599735	69605942	protein_coding
Lmna	ENSMUSG00000028063.15	139.788	11.1833	652.945	5.85159	0.333771	17.5318	8.1976e-69	3.4203e-66	chr3	88480146	88509956	protein_coding
Cln8	ENSMUSG00000026317.7	90.7979	29.0546	351.325	3.57126	0.204517	17.4619	2.79336e-68	1.14503e-65	chr8	14881334	14901720	protein_coding
Slc16a10	ENSMUSG00000019838.11	252.221	123.646	795.881	2.68202	0.154604	17.3477	2.05238e-67	8.26789e-65	chr10	40033531	40142258	protein_coding
Tpst2	ENSMUSG00000029344.14	606.516	831.155	392.686	-1.08105	0.0623248	-17.3454	2.13818e-67	8.46755e-65	chr5	112276690	112315361	protein_coding
Mfhas1	ENSMUSG00000070056.6	1018.19	1827.49	361.585	-2.3351	0.134871	-17.3136	3.71627e-67	1.44718e-64	chr8	35587797	35679449	protein_coding
Ift140	ENSMUSG00000024169.15	1362.25	1728.36	725.745	-1.24967	0.0726054	-17.2118	2.16752e-66	8.3023e-64	chr17	25016090	25099495	protein_coding
Cd5l	ENSMUSG00000015854.7	139.314	16.5438	635.249	5.25998	0.305875	17.1965	2.81992e-66	1.0627e-63	chr3	87357880	87371073	protein_coding
Pigq	ENSMUSG00000025728.15	890.962	730.551	1367.55	0.90461	0.0526483	17.1821	3.61521e-66	1.34078e-63	chr17	25926420	25944510	protein_coding
Hbb-bt	ENSMUSG00000073940.3	92.2311	8.06711	432.974	5.75442	0.336584	17.0965	1.57514e-65	5.75048e-63	chr7	103812523	103813996	protein_coding
Alas2	ENSMUSG00000025270.13	233.967	3.23012	1161.65	8.55053	0.50296	17.0004	8.15414e-65	2.9311e-62	chrX	150547374	150570638	protein_coding
Frmd4a	ENSMUSG00000026657.16	102.618	18.5998	415.575	4.48703	0.265557	16.8967	4.76101e-64	1.68547e-61	chr2	4017716	4614043	protein_coding
Dock10	ENSMUSG00000038608.15	4222.35	4831.63	1825.31	-1.40381	0.0834549	-16.8212	1.70614e-63	5.94983e-61	chr1	80501072	80758527	protein_coding
Cipc	ENSMUSG00000034157.12	801.731	1123.62	388.904	-1.52766	0.0908466	-16.8158	1.86806e-63	6.41871e-61	chr12	86947042	86965362	protein_coding
Myh10	ENSMUSG00000020900.15	153.53	5.28795	732.765	7.12529	0.424936	16.7679	4.18882e-63	1.41843e-60	chr11	68691558	68816632	protein_coding
Mgll	ENSMUSG00000033174.17	97.603	27.1061	412.732	3.91983	0.236074	16.6042	6.49601e-62	2.16828e-59	chr6	88724411	88828360	protein_coding
RP23-321N22.4	ENSMUSG00000099519.1	368.274	316.014	760.795	1.26408	0.0764267	16.5398	1.89799e-61	6.246e-59	chr1	75171730	75185146	processed_transcript
Carhsp1	ENSMUSG00000008393.9	244.142	126.441	672.707	2.40823	0.145627	16.5369	1.9889e-61	6.45426e-59	chr16	8658579	8672155	protein_coding
Tspan33	ENSMUSG00000001763.14	162.88	3.10357	798.23	8.01737	0.484919	16.5334	2.10821e-61	6.74772e-59	chr6	29694221	29718559	protein_coding
Smc6	ENSMUSG00000020608.7	1352.36	1766.36	933.92	-0.918554	0.0556447	-16.5075	3.2406e-61	1.0232e-58	chr12	11265885	11319785	protein_coding
Agfg2	ENSMUSG00000029722.15	232.889	150.86	464.977	1.62493	0.0985123	16.4947	4.00327e-61	1.24715e-58	chr5	137650462	137684726	protein_coding
RP24-155C13.1	ENSMUSG00000054426.11	332.93	572.737	125.86	-2.18065	0.132324	-16.4797	5.13784e-61	1.57955e-58	chr3	115881580	115888130	processed_transcript
Grip2	ENSMUSG00000030098.15	92.9023	239.384	2.0496	-6.82443	0.415033	-16.4431	9.39494e-61	2.85082e-58	chr6	91761508	91827250	protein_coding
Abcb6	ENSMUSG00000026198.15	194.088	133.376	524.429	1.97196	0.120067	16.4238	1.29159e-60	3.86898e-58	chr1	75171716	75180392	protein_coding
Ces2g	ENSMUSG00000031877.9	189.101	3.56996	934.483	8.09558	0.493222	16.4137	1.52673e-60	4.51544e-58	chr8	104961717	104969537	protein_coding
Tespa1	ENSMUSG00000034833.10	615.907	829.046	225.466	-1.88305	0.116756	-16.1282	1.61728e-58	4.72346e-56	chr10	130322869	130364111	protein_coding
Spta1	ENSMUSG00000026532.7	270.472	2.189	1348.13	9.28795	0.577255	16.0899	3.00544e-58	8.6694e-56	chr1	174172775	174248450	protein_coding
Slc22a23	ENSMUSG00000038267.15	74.8623	21.3083	322.25	3.90921	0.244839	15.9664	2.19013e-57	6.24053e-55	chr13	34179157	34345182	protein_coding
Rufy3	ENSMUSG00000029291.11	461.188	614.356	231.927	-1.40547	0.0881427	-15.9454	3.066e-57	8.63099e-55	chr5	88565039	88651392	protein_coding
Adcy6	ENSMUSG00000022994.9	113.571	4.57586	526.409	6.83581	0.429061	15.932	3.7991e-57	1.05674e-54	chr15	98589972	98610076	protein_coding
AW011738	ENSMUSG00000078349.2	278.991	540.442	61.9066	-3.11739	0.1957	-15.9295	3.9569e-57	1.08768e-54	chr4	156203303	156205151	protein_coding
RP24-155C13.3	ENSMUSG00000105645.1	77.2464	135.014	24.7929	-2.45254	0.154081	-15.9172	4.81226e-57	1.30742e-54	chr3	115943096	115944261	processed_pseudogene
RP23-208E23.3	ENSMUSG00000096764.1	1623.56	1728.44	891.566	-0.955463	0.0602581	-15.8562	1.2742e-56	3.42204e-54	chr2	112266313	112406319	protein_coding
Sgms1	ENSMUSG00000040451.17	677.826	671.533	320.54	-1.06867	0.0674191	-15.8511	1.38179e-56	3.6688e-54	chr19	32122726	32389714	protein_coding
Rfx2	ENSMUSG00000024206.14	68.1394	22.045	214.99	3.28084	0.207182	15.8356	1.76903e-56	4.59305e-54	chr17	56775896	56831008	protein_coding
Nadk2	ENSMUSG00000022253.15	190.977	115.085	434.759	1.91353	0.120837	15.8355	1.76921e-56	4.59305e-54	chr15	9071259	9110891	protein_coding
Prag1	ENSMUSG00000050271.12	689.019	883.252	81.679	-3.43319	0.21696	-15.8241	2.12202e-56	5.44847e-54	chr8	36094827	36147787	protein_coding
Ptdss2	ENSMUSG00000025495.15	223.761	140.695	561.25	1.99507	0.126212	15.8072	2.77461e-56	7.0466e-54	chr7	141122381	141157606	protein_coding
Chd6	ENSMUSG00000057133.14	1684.32	1817.13	926.052	-0.972572	0.0615351	-15.8051	2.86757e-56	7.20438e-54	chr2	160946977	161109075	protein_coding
Tbc1d2b	ENSMUSG00000037410.13	130.534	21.6897	532.598	4.61389	0.292225	15.7888	3.71301e-56	9.22919e-54	chr9	90202026	90270804	protein_coding
Smarca2	ENSMUSG00000024921.17	1420.96	1701.67	624.214	-1.4448	0.0916745	-15.7601	5.85691e-56	1.44049e-53	chr19	26605049	26778322	protein_coding
Zer1	ENSMUSG00000039686.14	1147.92	1224.78	599.923	-1.0322	0.0657164	-15.7069	1.35563e-55	3.29941e-53	chr2	30097282	30124585	protein_coding
Blvrb	ENSMUSG00000040466.16	350.957	213.08	648.74	1.61002	0.102535	15.7021	1.46275e-55	3.52342e-53	chr7	27447977	27466144	protein_coding
Abcg2	ENSMUSG00000029802.13	121.417	10.1638	569.22	5.78328	0.368535	15.6926	1.6991e-55	4.05096e-53	chr6	58584522	58695676	protein_coding
Hbb-bs	ENSMUSG00000052305.6	145.851	52.1155	545.351	3.38503	0.215968	15.6738	2.28483e-55	5.39243e-53	chr7	103826533	103828096	protein_coding
Efhd2	ENSMUSG00000040659.3	474.124	424.247	831.826	0.97343	0.0621777	15.6556	3.04218e-55	7.10806e-53	chr4	141858141	141874920	protein_coding
Cdr2	ENSMUSG00000030878.11	127.913	22.1626	531.578	4.57536	0.292793	15.6266	4.79746e-55	1.10983e-52	chr7	120957035	120982312	protein_coding
RP23-2C16.2	ENSMUSG00000107134.1	78.2794	134.702	3.51886	-5.27769	0.33802	-15.6135	5.88763e-55	1.34867e-52	chr5	39606926	39610344	TEC
Steap3	ENSMUSG00000026389.16	149.406	25.6989	645.595	4.64122	0.299629	15.4899	4.06107e-54	9.21231e-52	chr1	120190756	120272705	protein_coding
Mbtps1	ENSMUSG00000031835.16	1459.97	1621.11	1024.22	-0.660598	0.0426763	-15.4793	4.78899e-54	1.07591e-51	chr8	119508155	119558735	protein_coding
Taz	ENSMUSG00000009995.17	793.554	852.375	451.293	-0.915621	0.0593428	-15.4293	1.03928e-53	2.31263e-51	chrX	74281911	74290151	protein_coding
Tfr2	ENSMUSG00000029716.13	95.6445	11.6019	431.553	5.21095	0.337982	15.4178	1.24184e-53	2.73731e-51	chr5	137569839	137587481	protein_coding
Crebbp	ENSMUSG00000022521.10	2153.63	2085.53	1281.12	-0.703743	0.0457413	-15.3853	2.05432e-53	4.4859e-51	chr16	4081327	4213997	protein_coding
Paqr9	ENSMUSG00000064225.6	144.907	3.35851	714.463	7.72426	0.504494	15.3109	6.46437e-53	1.39852e-50	chr9	95559656	95568023	protein_coding
Suv420h1	ENSMUSG00000045098.18	1184.02	1221.26	567.422	-1.10389	0.0721039	-15.3097	6.58302e-53	1.41112e-50	chr19	3767420	3818303	protein_coding
Specc1	ENSMUSG00000042331.13	159.845	48.9795	688.342	3.81056	0.249256	15.2878	9.22631e-53	1.95975e-50	chr11	61956762	62223013	protein_coding
Cyth3	ENSMUSG00000018001.18	215.093	94.6319	659.815	2.79657	0.183396	15.2488	1.67653e-52	3.52901e-50	chr5	143622446	143710250	protein_coding
Slc16a1	ENSMUSG00000032902.1	313.358	153.095	1040.64	2.76151	0.182927	15.0963	1.71349e-51	3.57462e-49	chr3	104638667	104658462	protein_coding
Szt2	ENSMUSG00000033253.18	1717.92	1740.5	922.974	-0.914306	0.0606503	-15.075	2.36338e-51	4.88675e-49	chr4	118362742	118409273	protein_coding
Tgm2	ENSMUSG00000037820.15	164.09	47.3383	671.173	3.82834	0.2543	15.0544	3.22937e-51	6.61879e-49	chr2	158116401	158146436	protein_coding
Aqp1	ENSMUSG00000004655.5	271.491	7.5106	1338.59	7.51596	0.499441	15.0487	3.51889e-51	7.14947e-49	chr6	55336431	55348555	protein_coding
RP23-228H14.6	ENSMUSG00000085566.1	228.118	332.437	80.0216	-2.05125	0.136414	-15.0369	4.20757e-51	8.47498e-49	chr2	130873058	130906396	processed_transcript
[truncated: 6,227 more rows]

## Sheet: old MZ WT vs Tumor
Supplemental Table 2L. Deseq 2 comparison of FACS-sorted Old, WT Marginal Zone B-cells versus Tumor RNA
[truncated: 13,186 more rows]

[truncated: 1 more sheets: old MZ p53 vs Tumor]
